# Supplementary material for: Ethyl (Z)-2-chloro-2-(2-phenyl­hydrazin-1-yl­idene)acetate
Source: Acta Crystallogr Sect E Struct Rep Online. 2010 Aug 21;66(Pt 9):o2374. doi: 10.1107/S1600536810032587 (PMC3007979; doi:10.1107/S1600536810032587)
Supplement: Supplementary file 2 [file e-66-o2374-Isup2.hkl]

# 
# h,k,l, Fc-squared, Fo-squared, sigma(Fo-squared) and status flag 
# 
data_I
_shelx_title '  P21/c' 
_shelx_refln_list_code          4 
_shelx_F_calc_maximum      170.78 
_exptl_crystal_F_000       472.00 
_reflns_d_resolution_high  0.7696 
 
loop_ 
 _symmetry_equiv_pos_as_xyz 
 'x, y, z' 
 '-x, y+1/2, -z+1/2' 
 '-x, -y, -z' 
 'x, -y-1/2, z-1/2' 
 
_cell_length_a    10.5091 
_cell_length_b    11.1813 
_cell_length_c    10.1190 
_cell_angle_alpha  90.000 
_cell_angle_beta  118.148 
_cell_angle_gamma  90.000 
 
_shelx_F_squared_multiplier     1.000 
 
loop_ 
 _refln_index_h 
 _refln_index_k 
 _refln_index_l 
 _refln_F_squared_calc 
 _refln_F_squared_meas 
 _refln_F_squared_sigma 
 _refln_observed_status 
   1   0   0     5327.48     5468.90    117.45 o 
   2   0   0       92.16      106.21      2.54 o 
   3   0   0      345.20      393.96      6.61 o 
   4   0   0      958.96      958.78     15.21 o 
   5   0   0     1839.86     1835.13     28.45 o 
   6   0   0     1637.59     1577.61     24.88 o 
   7   0   0      645.30      659.77     11.47 o 
   8   0   0      352.89      359.95     10.80 o 
   9   0   0        3.65        1.71      1.50 o 
  10   0   0      240.35      241.75      9.01 o 
  11   0   0      439.69      444.83     14.11 o 
  12   0   0       33.23       28.07      3.80 o 
   1   1   0      924.80      936.59     25.82 o 
   2   1   0     2954.88     2961.92     31.60 o 
   3   1   0       33.04       37.27      0.80 o 
   4   1   0       14.11       18.33      0.76 o 
   5   1   0      141.12      139.70      2.21 o 
   6   1   0      128.91      114.96      2.06 o 
   7   1   0      295.31      313.33      4.40 o 
   8   1   0      119.45      113.83      2.83 o 
   9   1   0        0.55       -1.23      0.82 o 
  10   1   0      316.47      311.00      7.50 o 
  11   1   0      178.31      172.69      5.45 o 
  12   1   0       34.84       34.46      2.85 o 
   0   2   0        4.77        2.36      0.33 o 
   1   2   0      812.02      795.56      8.62 o 
   2   2   0    10716.53     9774.34    167.89 o 
   3   2   0       32.85       17.82      1.56 o 
   4   2   0       13.87       27.83      0.72 o 
   5   2   0       11.31        8.55      0.60 o 
   6   2   0      124.98      151.21      2.43 o 
   7   2   0        0.19       -0.45      0.58 o 
   8   2   0       24.67       25.51      1.52 o 
   9   2   0       32.51       34.48      1.80 o 
  10   2   0        0.19        0.60      1.05 o 
  11   2   0      213.85      221.64      6.32 o 
   1   3   0      508.12      551.65      6.20 o 
   2   3   0        6.67        8.38      0.48 o 
   3   3   0       81.51       73.86      2.23 o 
   4   3   0       77.95       59.88      1.58 o 
   5   3   0      830.42      899.88     12.15 o 
   6   3   0        0.40        0.41      0.52 o 
   7   3   0      686.15      718.48     10.43 o 
   8   3   0      728.81      713.76     10.61 o 
   9   3   0      190.91      189.02      4.19 o 
  10   3   0      132.99      136.34      5.21 o 
  11   3   0      149.03      149.20      5.04 o 
   0   4   0     1605.01     1747.63     26.56 o 
   1   4   0      128.02      123.67      2.01 o 
   2   4   0       25.66       20.99      0.65 o 
   3   4   0      755.62      747.20      8.48 o 
   4   4   0        0.83        1.59      0.47 o 
   5   4   0       29.87       30.25      2.36 o 
   6   4   0       60.97       74.08      2.11 o 
   7   4   0        1.85        1.24      0.69 o 
   8   4   0      362.10      374.89      6.47 o 
   9   4   0       49.08       46.93      3.37 o 
  10   4   0       25.09       27.17      2.75 o 
  11   4   0       20.78       20.42      2.29 o 
   1   5   0      397.13      405.52      5.57 o 
   2   5   0      190.73      160.99      2.77 o 
   3   5   0      593.95      639.93      7.45 o 
   4   5   0      420.41      423.37      5.22 o 
   5   5   0      117.91      102.64      2.39 o 
   6   5   0      765.60      762.32     21.50 o 
   7   5   0      523.65      541.97      8.41 o 
   8   5   0       23.57       27.85      1.70 o 
   9   5   0      438.68      453.67      9.75 o 
  10   5   0      159.56      170.95      4.25 o 
  11   5   0      331.83      356.50     12.68 o 
   0   6   0      479.87      547.19     10.96 o 
   1   6   0       57.90       64.01      2.54 o 
   2   6   0     2182.08     2336.54     25.26 o 
   3   6   0       71.39       96.75      1.70 o 
   4   6   0      105.85      102.20      1.79 o 
   5   6   0      202.78      204.80      5.60 o 
   6   6   0      175.79      174.79      3.59 o 
   7   6   0      155.01      167.34      3.68 o 
   8   6   0      296.43      276.00      8.68 o 
   9   6   0      239.73      247.88      6.57 o 
  10   6   0       20.77       21.00      4.77 o 
   1   7   0      676.33      716.80      8.34 o 
   2   7   0      927.63      920.94     10.52 o 
   3   7   0     1176.02     1203.24     13.99 o 
   4   7   0       14.06       11.43      0.88 o 
   5   7   0      871.57      907.59     15.80 o 
   6   7   0       11.12       14.31      2.29 o 
   7   7   0      175.43      167.57      4.88 o 
   8   7   0      442.50      447.35     14.23 o 
   9   7   0      158.63      161.81      5.21 o 
  10   7   0        0.58        3.57      2.31 o 
   0   8   0       39.77       76.92      2.69 o 
   1   8   0      322.47      285.45      3.86 o 
   2   8   0      988.19      994.04     13.88 o 
   3   8   0      732.54      768.27     11.85 o 
   4   8   0     1283.41     1240.93     20.72 o 
   5   8   0       56.20       51.78      4.22 o 
   6   8   0       17.79       17.68      1.82 o 
   7   8   0       17.06       16.20      1.83 o 
   8   8   0       38.10       34.83      2.62 o 
   9   8   0      157.69      159.32      5.30 o 
  10   8   0        2.62        2.76      2.60 o 
   1   9   0      198.91      201.53      3.72 o 
   2   9   0       24.04       24.54      1.33 o 
   3   9   0     1763.74     1763.35     28.38 o 
   4   9   0      125.58      136.34      9.33 o 
   5   9   0      289.02      275.29     10.17 o 
   6   9   0       44.85       48.74      2.64 o 
   7   9   0       43.28       40.11      2.77 o 
   8   9   0       34.20       32.67      2.69 o 
   9   9   0      327.84      326.46     12.53 o 
   0  10   0       96.27       85.98      4.31 o 
   1  10   0      106.42      110.87      3.56 o 
   2  10   0     1524.24     1515.15     40.43 o 
   3  10   0      496.23      490.42     23.98 o 
   4  10   0      432.95      453.25      9.15 o 
   5  10   0      141.39      141.74      4.37 o 
   6  10   0       82.28       81.32      3.44 o 
   7  10   0      194.92      183.97      5.72 o 
   8  10   0      141.81      131.26      4.85 o 
   1  11   0      296.74      285.57      6.64 o 
   2  11   0        3.21        3.67      1.71 o 
   3  11   0       61.42       64.32      4.44 o 
   4  11   0        3.89        4.27      1.87 o 
   5  11   0       11.15        9.66      2.39 o 
   6  11   0       15.83       16.31      1.98 o 
   7  11   0        3.42        2.76      1.44 o 
   0  12   0      165.80      180.86      7.20 o 
   1  12   0      216.99      222.27      8.84 o 
   2  12   0       83.91       84.03      5.01 o 
   3  12   0        0.51       -0.99      1.51 o 
   4  12   0      247.75      252.23      9.91 o 
   5  12   0       55.60       58.19      4.68 o 
   6  12   0       29.89       28.69      3.93 o 
   1  13   0        2.08        3.87      1.92 o 
   2  13   0       56.55       49.39      4.11 o 
   3  13   0       15.21       17.71      3.03 o 
   4  13   0       63.57       69.28      5.11 o 
   5  13   0      233.08      227.30      9.89 o 
   1  14   0      347.45      353.21     12.17 o 
   2  14   0      155.67      172.88      8.02 o 
   3  14   0       45.09       49.05      4.93 o 
 -12   1   1     1013.45     1038.23     19.30 o 
 -11   1   1      317.99      322.31      7.88 o 
 -10   1   1      390.55      373.56      8.36 o 
  -9   1   1       29.30       24.05      1.98 o 
  -8   1   1       49.05       43.55      1.72 o 
  -7   1   1      237.71      217.86      3.30 o 
  -6   1   1     1619.90     1684.58     18.64 o 
  -5   1   1        0.37        0.06      0.30 o 
  -4   1   1       54.44       53.68      1.20 o 
  -3   1   1       74.86       92.45      2.87 o 
  -2   1   1     5615.40     5505.52     65.04 o 
  -1   1   1      917.88      935.91     14.26 o 
   0   1   1       48.15       52.44      0.84 o 
   1   1   1      139.44      127.60      1.97 o 
   2   1   1    21789.39    20785.34    693.52 o 
   3   1   1      964.11      945.94     10.55 o 
   4   1   1     1455.18     1475.74     16.27 o 
   5   1   1       35.44       27.64      0.93 o 
   6   1   1      795.40      777.60      9.29 o 
   7   1   1      306.98      306.88      4.44 o 
   8   1   1      101.61       94.95      2.60 o 
   9   1   1      131.23      135.63      4.39 o 
  10   1   1        5.25        3.52      1.38 o 
  11   1   1        7.90        7.64      1.67 o 
 -12   2   1        5.10        4.12      1.48 o 
 -11   2   1      115.47      114.13      4.24 o 
 -10   2   1       19.55       16.65      1.83 o 
  -9   2   1        2.91        4.99      1.89 o 
  -8   2   1      106.38      100.22      2.63 o 
  -7   2   1       18.78       25.23      1.38 o 
  -6   2   1       48.29       49.22      1.13 o 
  -5   2   1     1430.29     1506.78     16.59 o 
  -4   2   1      112.06      142.71      2.58 o 
  -3   2   1       62.36       54.61      2.33 o 
  -2   2   1       72.31       61.27      0.99 o 
  -1   2   1     3651.94     3557.18     53.99 o 
   0   2   1     1424.98     1493.73     19.34 o 
   1   2   1       54.84       56.73      1.88 o 
   2   2   1      859.91      894.12      9.87 o 
   3   2   1     1716.68     1855.14     28.60 o 
   4   2   1      268.63      289.67      3.79 o 
   5   2   1      200.18      213.74      3.11 o 
   6   2   1        1.90        2.09      0.49 o 
   7   2   1      645.88      672.90      9.88 o 
   8   2   1        5.62        6.05      0.97 o 
   9   2   1       48.02       49.10      2.63 o 
  10   2   1        0.27       -0.64      1.04 o 
  11   2   1       11.90        9.93      1.84 o 
 -12   3   1       87.12       98.75      4.18 o 
 -11   3   1        5.39        6.42      1.49 o 
 -10   3   1      266.52      267.27      6.70 o 
  -9   3   1      340.36      344.72      8.97 o 
  -8   3   1      121.90      114.44      2.91 o 
  -7   3   1        2.06        1.37      0.64 o 
  -6   3   1     1193.36     1310.06     17.28 o 
  -5   3   1        2.75        2.01      0.52 o 
  -4   3   1      937.00     1025.23     16.96 o 
  -3   3   1        2.08        2.08      0.22 o 
  -2   3   1      108.54      104.55      1.52 o 
  -1   3   1     3266.77     3139.60     39.31 o 
   0   3   1     1480.41     1518.62     19.01 o 
   1   3   1     1762.88     1917.47     29.56 o 
   2   3   1      350.58      370.15      4.42 o 
   3   3   1      648.35      649.04      7.49 o 
   4   3   1     3634.70     3714.30     90.77 o 
   5   3   1      830.42      860.60     12.00 o 
   6   3   1      101.00       96.39      2.46 o 
   7   3   1      105.15       96.97      2.60 o 
   8   3   1      192.97      195.93      6.28 o 
   9   3   1       74.69       78.66      2.72 o 
  10   3   1      271.22      288.64     11.57 o 
  11   3   1       63.97       69.48      5.66 o 
 -12   4   1        0.37        0.80      1.26 o 
 -11   4   1       86.94       92.17      4.58 o 
 -10   4   1       25.30       26.40      1.82 o 
  -9   4   1       87.84       75.67      2.52 o 
  -8   4   1      343.63      330.96      6.64 o 
  -7   4   1     1183.54     1163.39     15.83 o 
  -6   4   1     1022.67      976.29     13.31 o 
  -5   4   1     1236.28     1228.79     16.15 o 
  -4   4   1     1885.02     1850.77     28.90 o 
  -3   4   1     3996.86     4107.40     43.87 o 
  -2   4   1     3988.69     4052.35     43.21 o 
  -1   4   1     2155.25     2115.48     27.69 o 
   0   4   1     1757.57     1800.49     19.43 o 
   1   4   1     3400.11     3557.33     43.60 o 
   2   4   1      791.41      782.65     10.45 o 
   3   4   1      818.14      861.45      9.78 o 
   4   4   1       97.11       95.64      1.71 o 
   5   4   1       30.88       24.64      2.58 o 
   6   4   1       30.40       43.09      1.77 o 
   7   4   1      164.42      169.52      3.68 o 
   8   4   1       19.04       19.51      2.19 o 
   9   4   1       95.37       96.75      2.98 o 
  10   4   1       17.81       24.04      2.33 o 
  11   4   1        9.38       12.17      2.91 o 
 -11   5   1        3.39        3.04      2.08 o 
 -10   5   1      432.12      421.94      8.00 o 
  -9   5   1      112.72      104.84      3.01 o 
  -8   5   1       14.05       12.17      1.21 o 
  -7   5   1       67.00       70.21      2.21 o 
  -6   5   1       35.01       36.08      1.51 o 
  -5   5   1       20.82       24.00      1.63 o 
  -4   5   1      350.25      353.62      5.16 o 
  -3   5   1       39.50       45.44      1.03 o 
  -2   5   1      212.06      239.58      3.15 o 
  -1   5   1      396.97      417.04      5.03 o 
   0   5   1      676.87      739.85      8.35 o 
   1   5   1       69.37       88.28      2.29 o 
   2   5   1       20.64       23.76      1.30 o 
   3   5   1      381.59      379.23      5.63 o 
   4   5   1       56.85       55.03      1.24 o 
   5   5   1        1.06        1.13      0.60 o 
   6   5   1       13.43       10.77      1.04 o 
   7   5   1       18.52       12.19      2.36 o 
   8   5   1      311.77      298.04      5.64 o 
   9   5   1       19.44       17.71      2.00 o 
  10   5   1      334.69      328.75      8.13 o 
 -11   6   1        0.55        1.25      1.38 o 
 -10   6   1       92.75       94.44      3.89 o 
  -9   6   1      467.28      457.46      7.84 o 
  -8   6   1       39.01       37.16      1.84 o 
  -7   6   1       87.53       84.24      4.64 o 
  -6   6   1      327.39      334.24      5.62 o 
  -5   6   1     1071.29     1040.43     25.76 o 
  -4   6   1      814.07      839.30      9.69 o 
  -3   6   1       99.37       69.94      1.97 o 
  -2   6   1      173.68      143.67      2.20 o 
  -1   6   1     3140.17     3345.93     39.22 o 
   0   6   1     1570.65     1563.51     17.10 o 
   1   6   1     2688.22     2752.34     42.16 o 
   2   6   1      540.48      537.25      6.63 o 
   3   6   1        4.86        4.01      0.84 o 
   4   6   1       37.86       31.66      1.25 o 
   5   6   1       11.44       10.71      0.97 o 
   6   6   1        5.26        8.39      1.15 o 
   7   6   1      166.55      170.22      4.93 o 
   8   6   1       72.27       71.79      5.51 o 
   9   6   1       23.09       20.65      4.46 o 
  10   6   1       23.58       22.19      3.29 o 
 -11   7   1        7.69       10.28      1.94 o 
 -10   7   1       27.43       31.31      2.67 o 
  -9   7   1        0.43        1.01      1.16 o 
  -8   7   1        2.49        0.98      1.10 o 
  -7   7   1       49.61       45.66      1.90 o 
  -6   7   1      250.85      245.68      5.30 o 
  -5   7   1       15.61       14.51      1.31 o 
  -4   7   1      497.20      502.52      6.71 o 
  -3   7   1       15.06       12.82      0.71 o 
  -2   7   1        5.49        9.17      0.61 o 
  -1   7   1      145.20      156.18      2.37 o 
   0   7   1       29.05       23.99      0.76 o 
   1   7   1      187.78      174.43      3.93 o 
   2   7   1      161.32      189.53      5.44 o 
   3   7   1      346.10      333.53      9.69 o 
   4   7   1      191.91      198.25      4.89 o 
   5   7   1      345.54      350.82      7.52 o 
   6   7   1      893.53      892.30     16.03 o 
   7   7   1        1.64        1.70      1.12 o 
   8   7   1       63.12       56.41      3.02 o 
   9   7   1        1.12        1.18      1.22 o 
  10   7   1       51.77       52.26      3.50 o 
 -10   8   1       83.85       93.78      4.12 o 
  -9   8   1        1.68        3.35      2.98 o 
  -8   8   1       95.39       94.44      3.75 o 
  -7   8   1      261.21      273.43      6.72 o 
  -6   8   1       24.30       24.38      1.98 o 
  -5   8   1      163.43      178.51      4.66 o 
  -4   8   1        5.82        7.30      1.27 o 
  -3   8   1     1549.31     1592.02     17.75 o 
  -2   8   1        0.49        1.57      0.43 o 
  -1   8   1      346.14      318.21      4.22 o 
   0   8   1      139.32      118.64      2.53 o 
   1   8   1      768.75      770.06     10.72 o 
   2   8   1      100.05       99.99      2.39 o 
   3   8   1      640.61      651.58      9.40 o 
   4   8   1       25.35       17.52      2.56 o 
   5   8   1     1734.62     1768.75     29.01 o 
   6   8   1        6.31        6.49      1.36 o 
   7   8   1       66.61       67.27      3.16 o 
   8   8   1        0.16       -0.63      1.08 o 
   9   8   1       66.27       70.65      3.76 o 
  -9   9   1      489.28      486.02     10.79 o 
  -8   9   1      998.24     1004.98     54.31 o 
  -7   9   1        0.79       -0.96      1.03 o 
  -6   9   1       22.06       24.95      2.09 o 
  -5   9   1       10.07       12.75      1.51 o 
  -4   9   1     1047.32     1067.82     19.20 o 
  -3   9   1      185.98      180.44      3.49 o 
  -2   9   1      485.10      283.70      8.28 o 
  -1   9   1      218.90      219.45      3.94 o 
   0   9   1      703.43      717.04     10.18 o 
   1   9   1       20.96       22.83      1.32 o 
   2   9   1      298.26      303.65      5.18 o 
   3   9   1       26.99       22.42      1.77 o 
   4   9   1      966.74      973.23     35.99 o 
   5   9   1      115.20      120.75      4.00 o 
   6   9   1       94.09      106.12      6.72 o 
   7   9   1       47.39       46.03      2.91 o 
   8   9   1       80.88       84.83      6.14 o 
  -9  10   1      221.86      214.09      6.49 o 
  -8  10   1      166.36      176.00      5.56 o 
  -7  10   1      200.44      192.92      8.09 o 
  -6  10   1       40.85       35.71      2.40 o 
  -5  10   1        6.54        4.89      1.23 o 
  -4  10   1       79.49       78.56      4.76 o 
  -3  10   1       42.81       36.64      3.62 o 
  -2  10   1      354.36      328.04     10.55 o 
  -1  10   1     1403.22     1419.01     30.86 o 
   0  10   1       33.78       33.34      2.10 o 
   1  10   1       90.31       88.67      2.39 o 
   2  10   1       43.74       36.46      1.66 o 
   3  10   1       63.27       61.52      2.83 o 
   4  10   1      156.63      150.80      9.03 o 
   5  10   1       20.90       24.35      2.18 o 
   6  10   1        4.42        4.36      1.33 o 
   7  10   1       72.43       71.12      3.45 o 
   8  10   1        0.15       -1.14      2.30 o 
  -8  11   1      357.59      386.47     13.83 o 
  -7  11   1      107.63      113.48      6.63 o 
  -6  11   1      159.23      152.02      7.42 o 
  -5  11   1        8.26       11.49      2.61 o 
  -4  11   1       27.43       27.47      3.37 o 
  -3  11   1      190.91      179.04      7.50 o 
  -2  11   1      227.83      211.13      8.07 o 
  -1  11   1       78.96       78.96      3.09 o 
   0  11   1      346.49      337.15      7.49 o 
   1  11   1       90.38       92.96      5.81 o 
   2  11   1      378.37      376.92     12.07 o 
   3  11   1      341.83      321.05     11.07 o 
   4  11   1      374.02      376.58      8.31 o 
   5  11   1      111.32      114.03      8.15 o 
   6  11   1      246.14      263.70      7.16 o 
   7  11   1       62.59       66.10      3.45 o 
  -7  12   1       63.51       74.65      5.58 o 
  -6  12   1        4.10        1.67      1.90 o 
  -5  12   1        1.91        0.74      1.77 o 
  -4  12   1        7.55        4.86      2.11 o 
  -3  12   1      149.39      119.52      6.23 o 
  -2  12   1        1.37        3.23      1.76 o 
  -1  12   1       86.91       81.78      3.25 o 
   0  12   1        3.83        4.62      1.30 o 
   1  12   1       32.76       30.88      3.42 o 
   2  12   1      125.12      119.88      6.11 o 
   3  12   1      121.48      106.21      5.94 o 
   4  12   1       39.56       45.11      4.54 o 
   5  12   1        1.43        2.85      2.08 o 
   6  12   1        4.86        2.07      1.92 o 
  -5  13   1        3.08        1.59      1.99 o 
  -4  13   1       19.61       12.11      2.76 o 
  -3  13   1        2.56        3.45      2.13 o 
  -2  13   1        8.91        7.03      2.26 o 
  -1  13   1        0.57        3.42      1.85 o 
   0  13   1       34.45       32.34      2.50 o 
   1  13   1      370.10      388.17     12.72 o 
   2  13   1      150.60      153.80      7.34 o 
   3  13   1      247.48      253.56     10.13 o 
   4  13   1      187.99      213.85      9.39 o 
  -3  14   1      403.99      403.65     13.84 o 
  -2  14   1      272.56      267.35     10.33 o 
  -1  14   1       21.32       15.95      2.84 o 
   0  14   1      245.69      237.02      9.21 o 
   1  14   1       21.14       22.32      3.37 o 
   2  14   1       70.51       62.46      4.97 o 
 -12   0   2      490.14      459.04     14.61 o 
 -11   0   2      490.08      485.10     14.67 o 
 -10   0   2     2954.30     2956.47     66.01 o 
  -9   0   2     1674.97     1628.31     37.81 o 
  -8   0   2      915.70      914.63     22.17 o 
  -7   0   2        0.44        1.48      0.65 o 
  -6   0   2     1107.10     1082.51     17.42 o 
  -5   0   2     4160.67     4222.09     63.91 o 
  -4   0   2     6744.11     6658.80    102.87 o 
  -3   0   2        9.73       17.44      0.83 o 
  -2   0   2      269.45      278.41      4.68 o 
  -1   0   2      808.83      833.51     12.97 o 
   0   0   2    15461.47    14922.08    289.51 o 
   1   0   2     3563.25     3610.26     55.68 o 
   2   0   2     1054.21     1063.24     16.62 o 
   3   0   2      833.74      903.74     14.51 o 
   4   0   2     1546.54     1591.21     24.93 o 
   5   0   2      288.65      296.86      5.86 o 
   6   0   2      222.19      230.33      5.05 o 
   7   0   2       29.17       31.09      1.85 o 
   8   0   2      841.33      843.28     21.54 o 
   9   0   2        1.88        0.31      1.63 o 
  10   0   2        9.55        9.06      2.37 o 
 -12   1   2        0.18        3.21      1.39 o 
 -11   1   2      111.20      115.16      4.23 o 
 -10   1   2      523.69      521.10     11.52 o 
  -9   1   2       25.10       25.13      1.51 o 
  -8   1   2      144.49      142.03      7.02 o 
  -7   1   2      135.62      150.35      2.52 o 
  -6   1   2      604.79      631.59      7.57 o 
  -5   1   2      770.25      771.68      8.89 o 
  -4   1   2      836.76      836.51     10.90 o 
  -3   1   2     1728.39     1742.67     18.78 o 
  -2   1   2        8.77       20.92      0.66 o 
  -1   1   2      599.27      555.95      7.22 o 
   0   1   2      828.63      810.26     10.34 o 
   1   1   2    29165.56    27450.02   1828.03 o 
   2   1   2      756.66      735.89      8.38 o 
   3   1   2      677.46      693.69      8.05 o 
   4   1   2       39.99       43.20      1.54 o 
   5   1   2      183.33      179.45      2.87 o 
   6   1   2      242.42      246.94      3.75 o 
   7   1   2      571.10      583.37      8.86 o 
   8   1   2      181.99      176.56      4.93 o 
   9   1   2      119.24      113.94      5.68 o 
  10   1   2        3.12        1.67      1.29 o 
 -12   2   2       99.31      105.05      4.25 o 
 -11   2   2       32.08       26.59      2.33 o 
 -10   2   2      168.08      173.69      5.05 o 
  -9   2   2      109.10      113.63      2.93 o 
  -8   2   2      826.23      823.96     12.28 o 
  -7   2   2     1436.26     1426.05     18.81 o 
  -6   2   2      772.86      748.59      8.77 o 
  -5   2   2        0.70        2.02      0.52 o 
  -4   2   2      171.47      158.25      2.24 o 
  -3   2   2      559.76      554.92      6.36 o 
  -2   2   2       95.50       96.06      1.70 o 
  -1   2   2      952.10      963.82     10.52 o 
   0   2   2     5286.68     5357.38     95.29 o 
   1   2   2      199.17      205.97      2.67 o 
   2   2   2     1959.10     1998.32     28.02 o 
   3   2   2      427.35      444.61      5.45 o 
   4   2   2      746.23      772.99      9.06 o 
   5   2   2       43.89       35.17      1.14 o 
   6   2   2      654.46      691.23      8.52 o 
   7   2   2       30.08       35.26      2.12 o 
   8   2   2      162.88      169.08      5.02 o 
   9   2   2      329.40      342.81      9.16 o 
  10   2   2      153.86      156.59      8.81 o 
 -12   3   2        3.00        1.14      1.25 o 
 -11   3   2       68.06       67.48      3.21 o 
 -10   3   2      242.30      240.27      7.81 o 
  -9   3   2      124.79      119.54      3.09 o 
  -8   3   2        4.10        3.30      0.81 o 
  -7   3   2      398.35      440.01      6.89 o 
  -6   3   2        5.12        7.19      0.80 o 
  -5   3   2       39.07       53.23      1.95 o 
  -4   3   2      122.98      119.24      2.29 o 
  -3   3   2      937.89      944.54     10.49 o 
  -2   3   2      126.44      107.28      1.90 o 
  -1   3   2     3436.97     3357.89     36.08 o 
   0   3   2     3591.03     3601.20     38.66 o 
   1   3   2      402.43      388.47      8.21 o 
   2   3   2      189.88      166.90      2.39 o 
   3   3   2     3762.53     3882.55     41.50 o 
   4   3   2        0.12        0.78      0.41 o 
   5   3   2        4.88       10.64      0.92 o 
   6   3   2      230.86      224.31      4.26 o 
   7   3   2      105.84      116.38      2.99 o 
   8   3   2        0.02        0.16      0.80 o 
   9   3   2        5.18        5.66      1.14 o 
  10   3   2       85.06       87.01      4.32 o 
 -12   4   2        2.28        0.79      1.27 o 
 -11   4   2       17.75       16.95      1.96 o 
 -10   4   2        2.32        1.77      0.88 o 
  -9   4   2        0.42        1.06      0.77 o 
  -8   4   2      697.95      707.31     10.47 o 
  -7   4   2       77.07       76.94      2.24 o 
  -6   4   2       43.42       34.22      2.80 o 
  -5   4   2      795.86      799.97     10.90 o 
  -4   4   2      807.05      976.46     10.97 o 
  -3   4   2      242.94      236.46      3.12 o 
  -2   4   2     3740.59     3733.36     68.33 o 
  -1   4   2       59.56       51.39      0.98 o 
   0   4   2      130.05      149.02      2.61 o 
   1   4   2      554.71      591.25      7.80 o 
   2   4   2      100.49      104.00      1.72 o 
   3   4   2      214.80      213.79      3.04 o 
   4   4   2       41.40       40.16      1.13 o 
   5   4   2       87.58       94.66      2.38 o 
   6   4   2      329.36      324.86     13.43 o 
   7   4   2      118.94      111.65      6.12 o 
   8   4   2       16.40       17.53      1.49 o 
   9   4   2      146.41      145.05      5.73 o 
  10   4   2        8.25        6.36      2.36 o 
 -12   5   2      217.70      218.59      6.41 o 
 -11   5   2      681.42      675.12     16.59 o 
 -10   5   2       37.97       33.62      2.01 o 
  -9   5   2      208.16      218.39      4.60 o 
  -8   5   2      410.62      405.34      7.19 o 
  -7   5   2       18.22       19.00      1.31 o 
  -6   5   2       48.64       54.47      1.80 o 
  -5   5   2        6.03        8.98      0.80 o 
  -4   5   2       85.06       90.50      1.60 o 
  -3   5   2        0.51        0.41      0.39 o 
  -2   5   2      415.58      402.19      5.66 o 
  -1   5   2      389.63      489.53      5.77 o 
   0   5   2      177.25      150.93      2.76 o 
   1   5   2     2557.63     2715.56     41.67 o 
   2   5   2      700.33      696.69      8.08 o 
   3   5   2      419.57      417.32      5.27 o 
   4   5   2      327.52      297.79      4.10 o 
   5   5   2      340.43      364.33      9.33 o 
   6   5   2       51.25       49.65      2.10 o 
   7   5   2      257.19      253.34      4.93 o 
   8   5   2        7.86        9.70      1.68 o 
   9   5   2        8.56        5.62      1.55 o 
  10   5   2       18.84       19.83      3.35 o 
 -11   6   2        0.05        2.96      1.08 o 
 -10   6   2      120.69      106.28      4.43 o 
  -9   6   2       51.56       52.50      2.20 o 
  -8   6   2       54.82       46.80      2.00 o 
  -7   6   2      130.57      133.86      3.17 o 
  -6   6   2       57.08       54.47      3.23 o 
  -5   6   2      150.33      147.57      3.00 o 
  -4   6   2       41.82       40.82      1.67 o 
  -3   6   2        2.29        1.44      0.37 o 
  -2   6   2      347.25      386.84      5.56 o 
  -1   6   2      247.21      279.44      3.62 o 
   0   6   2      191.23      197.91      3.46 o 
   1   6   2       42.05       36.50      2.92 o 
   2   6   2       32.61       38.91      1.40 o 
   3   6   2        9.71       11.36      0.66 o 
   4   6   2        0.06        1.54      0.87 o 
   5   6   2      233.41      244.69      5.87 o 
   6   6   2      281.89      299.98      7.34 o 
   7   6   2      163.29      166.83      7.35 o 
   8   6   2      192.31      197.96      5.73 o 
   9   6   2       19.38       13.60      1.96 o 
 -11   7   2      289.70      305.11      9.50 o 
 -10   7   2      188.42      185.41     13.21 o 
  -9   7   2       78.32       78.90      2.67 o 
  -8   7   2      494.67      491.98      8.06 o 
  -7   7   2      139.76      124.44      3.91 o 
  -6   7   2      162.40      161.38      3.43 o 
  -5   7   2       93.66       91.36      2.28 o 
  -4   7   2      357.05      352.36      4.66 o 
  -3   7   2      432.67      401.48      5.33 o 
  -2   7   2      990.81     1034.07     13.52 o 
  -1   7   2     2102.06     2097.86     22.88 o 
   0   7   2      220.88      204.31      3.68 o 
   1   7   2      237.53      218.93      4.80 o 
   2   7   2      766.55      714.00     10.11 o 
   3   7   2     3971.39     4074.39     51.04 o 
   4   7   2      996.29      986.20     18.96 o 
   5   7   2     1765.87     1751.82     28.79 o 
   6   7   2      249.17      241.42      6.17 o 
   7   7   2       24.62       20.45      2.08 o 
   8   7   2       72.61       71.24      9.84 o 
   9   7   2      107.57      103.94      4.39 o 
 -10   8   2        0.81       -0.43      1.17 o 
  -9   8   2        1.10        0.80      1.40 o 
  -8   8   2       19.93       19.85      2.01 o 
  -7   8   2      788.95      794.08     17.14 o 
  -6   8   2      874.99      893.43     12.66 o 
  -5   8   2       14.47       12.09      1.02 o 
  -4   8   2      445.75      439.67      6.68 o 
  -3   8   2       91.16       82.04      1.71 o 
  -2   8   2      144.95      140.47      2.32 o 
  -1   8   2     1082.97     1107.10     14.88 o 
   0   8   2      453.81      453.02      6.91 o 
   1   8   2       18.70       15.55      1.09 o 
   2   8   2      365.14      371.47      6.01 o 
   3   8   2       39.22       36.29      2.14 o 
   4   8   2      238.93      237.40      5.81 o 
   5   8   2       28.34       26.51      2.46 o 
   6   8   2       15.28       17.70      2.24 o 
   7   8   2       26.82       29.70      2.49 o 
   8   8   2      111.05      113.19      4.43 o 
 -10   9   2        1.92        4.25      1.60 o 
  -9   9   2      679.80      693.74     27.70 o 
  -8   9   2       42.57       47.37      4.21 o 
  -7   9   2       77.07       72.31      3.17 o 
  -6   9   2      201.22      187.69      5.83 o 
  -5   9   2      163.64      152.78      4.22 o 
  -4   9   2       39.71       39.43      2.71 o 
  -3   9   2      381.20      376.18      5.98 o 
  -2   9   2        0.12        1.03      0.59 o 
  -1   9   2      251.56      244.48      4.38 o 
   0   9   2        8.84       13.30      1.08 o 
   1   9   2      479.40      500.62      8.77 o 
   2   9   2       61.58       64.23      2.06 o 
   3   9   2      392.20      385.23      8.09 o 
   4   9   2      105.76      105.86      5.12 o 
   5   9   2      327.54      335.13      7.76 o 
   6   9   2       31.24       28.31      2.38 o 
   7   9   2        3.90        4.03      1.44 o 
   8   9   2       20.28       18.41      2.53 o 
  -9  10   2      203.99      215.21      6.33 o 
  -8  10   2      713.04      763.34     14.83 o 
  -7  10   2       78.82       73.11      3.28 o 
  -6  10   2      529.12      513.77     15.71 o 
  -5  10   2      327.53      306.11     10.72 o 
  -4  10   2      581.09      545.32     15.88 o 
  -3  10   2      280.88      293.95      6.52 o 
  -2  10   2     3230.71     3242.11     71.52 o 
  -1  10   2       65.20       70.65      2.85 o 
   0  10   2      372.54      350.44      5.90 o 
   1  10   2        7.23        8.44      1.00 o 
   2  10   2       21.26       19.06      1.69 o 
   3  10   2       11.20        9.46      1.42 o 
   4  10   2       69.03       66.49      3.35 o 
   5  10   2       31.31       31.64      2.50 o 
   6  10   2      143.59      143.23      4.86 o 
   7  10   2       46.15       52.20      3.28 o 
  -8  11   2       35.60       34.79      4.35 o 
  -7  11   2       32.79       35.23      4.20 o 
  -6  11   2       28.43       28.39      3.82 o 
  -5  11   2        0.03       -0.74      1.41 o 
  -4  11   2        1.85        1.43      1.77 o 
  -3  11   2       30.26       38.20      3.85 o 
  -2  11   2       35.36       33.92      5.40 o 
  -1  11   2      418.87      396.53      8.46 o 
   0  11   2      101.08      101.14      4.02 o 
   1  11   2       50.46       56.78      2.74 o 
   2  11   2        0.88        1.56      1.00 o 
   3  11   2        1.70        3.31      1.16 o 
   4  11   2      170.38      173.66      5.17 o 
   5  11   2        0.05       -0.28      1.16 o 
   6  11   2        5.72        6.92      1.67 o 
  -7  12   2      151.25      152.55      8.04 o 
  -6  12   2      301.08      320.11     12.06 o 
  -5  12   2      100.25      102.11      6.15 o 
  -4  12   2      740.98      709.18     20.26 o 
  -3  12   2      153.45      148.26      6.99 o 
  -2  12   2       18.73       24.02      3.18 o 
  -1  12   2       29.42       35.59      3.29 o 
   0  12   2      247.59      256.68     13.05 o 
   1  12   2       16.56       19.83      2.91 o 
   2  12   2       59.43       56.94      4.40 o 
   3  12   2       91.66       98.51      5.83 o 
   4  12   2        2.54        3.25      1.98 o 
   5  12   2      101.66      113.54      6.65 o 
  -6  13   2        0.83        2.75      2.35 o 
  -5  13   2        5.26        2.24      2.06 o 
  -4  13   2        2.01        2.93      2.03 o 
  -3  13   2        2.63        1.55      1.87 o 
  -2  13   2       13.45       10.75      2.47 o 
  -1  13   2       93.95       90.90      3.68 o 
   0  13   2        0.20       -0.57      1.05 o 
   1  13   2        8.90       14.92      2.80 o 
   2  13   2        0.14        0.14      1.62 o 
   3  13   2       35.98       40.92      4.43 o 
   4  13   2       21.11       19.35      3.31 o 
  -3  14   2       30.42       26.03      3.77 o 
  -2  14   2      119.82      120.86      6.56 o 
  -1  14   2        2.30        3.71      1.91 o 
   0  14   2        0.77        2.63      1.95 o 
   1  14   2       75.63       73.32      5.18 o 
 -13   1   3       10.76       10.13      1.88 o 
 -12   1   3      780.02      772.47     15.39 o 
 -11   1   3       89.66       83.54      3.57 o 
 -10   1   3     1058.91     1053.67     18.54 o 
  -9   1   3        0.53        1.20      0.73 o 
  -8   1   3      335.62      342.08      4.95 o 
  -7   1   3      380.64      410.64      5.39 o 
  -6   1   3      248.62      244.56      3.48 o 
  -5   1   3      182.67      180.11      2.64 o 
  -4   1   3     2661.51     2668.15     35.08 o 
  -3   1   3      628.40      592.31      6.80 o 
  -2   1   3     1339.82     1361.27     14.83 o 
  -1   1   3      257.63      255.25      3.20 o 
   0   1   3       13.50        8.54      0.58 o 
   1   1   3        5.32       14.37      0.65 o 
   2   1   3     3638.21     3742.29     40.01 o 
   3   1   3      147.32      139.97      2.30 o 
   4   1   3      704.52      706.81      8.50 o 
   5   1   3      124.07      131.64      2.44 o 
   6   1   3       15.11       16.79      1.04 o 
   7   1   3        0.85        1.07      0.76 o 
   8   1   3       62.96       63.92      2.98 o 
   9   1   3        0.03       -0.85      1.46 o 
  10   1   3      122.45      109.11      4.34 o 
 -13   2   3       19.07       16.79      2.21 o 
 -12   2   3      288.83      301.64      7.73 o 
 -11   2   3      210.30      213.02      5.93 o 
 -10   2   3       63.83       59.79      2.22 o 
  -9   2   3      209.11      194.90      4.07 o 
  -8   2   3       47.03       45.11      1.76 o 
  -7   2   3       18.91       17.23      0.88 o 
  -6   2   3      487.68      468.97      5.88 o 
  -5   2   3     4789.41     5083.15     62.26 o 
  -4   2   3        0.58        0.48      0.38 o 
  -3   2   3       63.01       74.23      1.56 o 
  -2   2   3        9.52        6.62      0.53 o 
  -1   2   3      459.77      487.39      5.69 o 
   0   2   3     1794.88     1826.55     19.73 o 
   1   2   3      359.89      372.12      4.57 o 
   2   2   3      209.09      197.57      3.32 o 
   3   2   3     3993.07     4130.16     44.25 o 
   4   2   3      154.20      168.04      3.46 o 
   5   2   3        0.48        0.33      0.50 o 
   6   2   3        4.37        6.38      0.91 o 
   7   2   3       42.89       42.68      1.88 o 
   8   2   3       67.26       73.75      2.54 o 
   9   2   3       52.64       48.11      2.89 o 
  10   2   3        3.22        2.93      1.42 o 
 -12   3   3        6.42        5.68      1.49 o 
 -11   3   3       12.91       12.17      1.73 o 
 -10   3   3       47.93       45.66      3.00 o 
  -9   3   3       33.44       29.32      1.69 o 
  -8   3   3        8.02        8.16      1.90 o 
  -7   3   3      155.66      151.37      4.74 o 
  -6   3   3     2773.52     2908.30     31.81 o 
  -5   3   3     1782.40     1842.57     20.20 o 
  -4   3   3      521.64      506.95      6.07 o 
  -3   3   3     2331.60     2364.87     36.06 o 
  -2   3   3      759.08      735.62     10.44 o 
  -1   3   3     2606.57     2603.46     28.02 o 
   0   3   3     1603.27     1621.09     17.65 o 
   1   3   3     2488.24     2582.56     27.81 o 
   2   3   3     3268.99     3372.02     36.18 o 
   3   3   3      290.99      279.98      4.45 o 
   4   3   3     2458.29     2523.12     32.04 o 
   5   3   3        0.31        0.95      0.52 o 
   6   3   3       39.06       39.19      1.70 o 
   7   3   3        7.20        7.62      1.07 o 
   8   3   3       29.18       30.67      1.90 o 
   9   3   3        6.35        6.56      1.47 o 
 -12   4   3       74.21       76.06      3.58 o 
 -11   4   3      243.46      243.25      6.62 o 
 -10   4   3      155.06      154.47      3.79 o 
  -9   4   3      305.46      294.22      5.50 o 
  -8   4   3      416.91      391.80      6.55 o 
  -7   4   3      709.83      698.55     10.15 o 
  -6   4   3      259.73      225.93      3.21 o 
  -5   4   3      180.39      157.54      2.41 o 
  -4   4   3      153.10      150.81      2.31 o 
  -3   4   3     1111.97     1204.43     13.41 o 
  -2   4   3        8.57        6.66      0.47 o 
  -1   4   3        0.01        0.87      0.41 o 
   0   4   3      135.43      145.35      2.12 o 
   1   4   3      262.28      341.49      4.33 o 
   2   4   3      903.65      946.58     10.82 o 
   3   4   3      500.27      529.79      6.56 o 
   4   4   3      405.20      388.09      5.19 o 
   5   4   3     1305.75     1332.64     17.84 o 
   6   4   3      182.85      198.54      5.22 o 
   7   4   3       60.26       62.85      2.27 o 
   8   4   3       41.16       43.78      2.75 o 
   9   4   3      458.10      477.31     10.45 o 
 -12   5   3       24.82       26.56      2.55 o 
 -11   5   3       50.74       46.62      2.32 o 
 -10   5   3       33.94       29.07      1.90 o 
  -9   5   3       10.58       12.61      1.25 o 
  -8   5   3       70.30       66.21      5.21 o 
  -7   5   3      232.48      219.72      4.25 o 
  -6   5   3       19.45       19.71      1.21 o 
  -5   5   3        0.04        0.42      0.35 o 
  -4   5   3       39.62       37.91      1.30 o 
  -3   5   3       89.19       90.35      1.66 o 
  -2   5   3     2425.99     2758.29     29.72 o 
  -1   5   3       51.84       67.52      1.23 o 
   0   5   3     1430.25     1620.48     20.89 o 
   1   5   3      216.87      218.66      3.80 o 
   2   5   3       22.65       21.58      0.80 o 
   3   5   3       79.80       73.81      1.59 o 
   4   5   3       40.00       41.30      1.26 o 
   5   5   3      152.28      151.98      3.31 o 
   6   5   3       44.80       49.71      2.61 o 
   7   5   3       20.92       25.62      2.41 o 
   8   5   3      676.53      688.98     13.62 o 
   9   5   3       13.30       14.17      2.05 o 
 -12   6   3       52.40       52.52      5.59 o 
 -11   6   3      142.67      155.76      4.13 o 
 -10   6   3      400.88      404.60      7.29 o 
  -9   6   3     1547.01     1435.97     19.75 o 
  -8   6   3      657.86      638.87      9.79 o 
  -7   6   3      476.80      453.59      7.29 o 
  -6   6   3      346.52      337.53      5.59 o 
  -5   6   3      478.26      492.92      6.17 o 
  -4   6   3      194.16      210.90      3.10 o 
  -3   6   3       97.73       97.32      1.78 o 
  -2   6   3        3.09        5.90      1.36 o 
  -1   6   3      244.80      274.37      4.51 o 
   0   6   3      337.21      361.49      5.64 o 
   1   6   3       14.37       13.35      0.99 o 
   2   6   3        0.06        0.01      0.64 o 
   3   6   3       32.31       31.60      1.42 o 
   4   6   3      298.11      308.18      6.82 o 
   5   6   3      328.67      320.32      7.24 o 
   6   6   3      297.46      299.49      7.18 o 
   7   6   3     1150.92     1161.21     25.05 o 
   8   6   3        1.20        4.60      1.54 o 
   9   6   3        6.29        5.78      2.94 o 
 -11   7   3        0.30       -0.28      1.16 o 
 -10   7   3       25.25       28.37      2.13 o 
  -9   7   3        0.20       -0.33      0.79 o 
  -8   7   3      185.66      159.47      3.76 o 
  -7   7   3        6.63        9.25      1.26 o 
  -6   7   3      112.05      106.18      2.65 o 
  -5   7   3      476.31      472.93      7.19 o 
  -4   7   3      774.91      789.25      9.34 o 
  -3   7   3      452.89      469.58      5.91 o 
  -2   7   3        1.44        0.54      0.54 o 
  -1   7   3       99.03       86.17      2.19 o 
   0   7   3      493.35      542.87      8.03 o 
   1   7   3      404.64      415.52      6.52 o 
   2   7   3      160.15      159.15      3.31 o 
   3   7   3       33.21       32.73      1.62 o 
   4   7   3       75.95       75.34      3.53 o 
   5   7   3       20.28       17.28      2.98 o 
   6   7   3      686.01      711.95     13.73 o 
   7   7   3       11.19        9.74      1.68 o 
   8   7   3       25.77       22.10      2.44 o 
 -11   8   3       29.09       36.88      2.97 o 
 -10   8   3      171.46      171.43      6.55 o 
  -9   8   3      384.92      375.52     18.23 o 
  -8   8   3      649.19      642.18     12.27 o 
  -7   8   3     2630.39     2586.30     66.55 o 
  -6   8   3        0.45        2.03      0.73 o 
  -5   8   3       29.66       26.29      1.37 o 
  -4   8   3        0.69        0.27      0.45 o 
  -3   8   3      354.27      350.92      5.66 o 
  -2   8   3       33.14       35.24      1.48 o 
  -1   8   3       13.35       18.43      1.92 o 
   0   8   3       60.53       60.30      1.94 o 
   1   8   3      180.93      175.08      3.59 o 
   2   8   3        5.21        2.77      0.93 o 
   3   8   3      139.49      141.41      4.18 o 
   4   8   3       15.56       12.94      1.61 o 
   5   8   3     1135.42     1112.21     19.66 o 
   6   8   3      117.46      117.31      4.26 o 
   7   8   3      150.58      153.41      5.15 o 
   8   8   3       82.61       84.23      3.97 o 
 -10   9   3       22.29       17.00      2.14 o 
  -9   9   3        9.06       10.78      1.74 o 
  -8   9   3      631.70      611.00     27.22 o 
  -7   9   3        6.41        6.78      1.42 o 
  -6   9   3       22.60       22.21      3.92 o 
  -5   9   3       45.40       43.55      5.20 o 
  -4   9   3       40.18       36.43      5.49 o 
  -3   9   3        1.65        3.05      0.76 o 
  -2   9   3      519.84      527.80      8.03 o 
  -1   9   3       30.43       36.19      1.58 o 
   0   9   3      502.37      451.67      7.18 o 
   1   9   3      280.36      280.00      5.07 o 
   2   9   3      105.70      108.10      2.80 o 
   3   9   3       17.35       17.49      1.75 o 
   4   9   3        9.95       13.44      1.70 o 
   5   9   3        0.79        1.08      2.03 o 
   6   9   3       94.60       92.55      3.88 o 
   7   9   3        0.09        0.02      1.28 o 
  -9  10   3      102.53       97.95      6.21 o 
  -8  10   3       13.40       11.65      2.92 o 
  -7  10   3       59.37       56.45      4.65 o 
  -6  10   3      258.67      248.15      9.67 o 
  -5  10   3       48.72       40.31      3.98 o 
  -4  10   3       17.57       18.55      2.88 o 
  -3  10   3      174.20      158.52      7.20 o 
  -2  10   3      144.11      139.64      3.19 o 
  -1  10   3      165.33      198.76      4.17 o 
   0  10   3       51.76       45.52      2.10 o 
   1  10   3       49.81       47.85      1.94 o 
   2  10   3       39.11       37.64      2.28 o 
   3  10   3      216.37      212.00      5.65 o 
   4  10   3      178.96      183.22      5.33 o 
   5  10   3        5.70        5.80      1.46 o 
   6  10   3        1.22        3.00      1.44 o 
  -8  11   3        0.18        2.30      2.06 o 
  -7  11   3      214.87      221.28      9.51 o 
  -6  11   3      237.29      239.96      9.73 o 
  -5  11   3      143.63      147.27      7.19 o 
  -4  11   3       77.25       80.33      5.15 o 
  -3  11   3      351.59      329.28     11.17 o 
  -2  11   3      984.46      910.10     16.42 o 
  -1  11   3      478.12      478.47      9.85 o 
   0  11   3     2443.69     2480.84     56.55 o 
   1  11   3      305.10      328.56     13.11 o 
   2  11   3       62.96       64.59      2.94 o 
   3  11   3      342.59      345.44      7.97 o 
   4  11   3      237.28      234.86      9.76 o 
   5  11   3       64.21       66.51      4.96 o 
  -7  12   3       69.22       91.81      6.20 o 
  -6  12   3       10.58       11.36      2.86 o 
  -5  12   3        1.17        2.56      1.94 o 
  -4  12   3        1.13        1.50      1.87 o 
  -3  12   3      115.99       99.40      5.80 o 
  -2  12   3       33.13       31.02      3.33 o 
  -1  12   3       25.75       28.59      2.31 o 
   0  12   3        0.01        0.02      2.10 o 
   1  12   3      311.40      294.61     10.50 o 
   2  12   3      121.42      131.18      6.69 o 
   3  12   3       24.43       22.48      3.38 o 
   4  12   3        0.32        0.29      1.17 o 
  -6  13   3        0.31       -0.32      1.89 o 
  -5  13   3      119.54      122.73      6.96 o 
  -4  13   3      267.89      246.15     10.05 o 
  -3  13   3      243.65      247.91      9.90 o 
  -2  13   3      367.12      365.56     12.48 o 
  -1  13   3      287.70      278.10      8.95 o 
   0  13   3       71.18       70.49      4.79 o 
   1  13   3       73.99       80.82      5.18 o 
   2  13   3      370.32      364.80     12.73 o 
   3  13   3       77.75       82.83      5.66 o 
  -3  14   3        0.35       -2.54      1.80 o 
  -2  14   3        6.23        2.42      2.16 o 
   0  14   3        7.32        9.37      2.53 o 
 -13   0   4      232.01      223.14      9.45 o 
 -12   0   4      325.90      318.34     11.26 o 
 -11   0   4       14.63       12.16      2.41 o 
 -10   0   4     2201.77     2181.96     49.72 o 
  -9   0   4        4.14        4.32      1.01 o 
  -8   0   4     1502.46     1506.65     24.28 o 
  -7   0   4      960.35      941.25     15.65 o 
  -6   0   4      159.17      170.57      5.29 o 
  -5   0   4     1312.78     1503.34     23.57 o 
  -4   0   4      161.15      155.26      3.36 o 
  -3   0   4      963.96      965.58     15.32 o 
  -2   0   4     5945.80     6023.68     92.33 o 
  -1   0   4      371.23      377.96      6.61 o 
   0   0   4      324.61      277.70      5.14 o 
   1   0   4     1160.57     1138.01     18.08 o 
   2   0   4     3362.91     3394.95     51.69 o 
   3   0   4      868.52      795.57     13.36 o 
   4   0   4      128.38      117.60      3.22 o 
   5   0   4      281.42      285.63      6.12 o 
   6   0   4      959.73      971.76     25.22 o 
   7   0   4      193.41      222.96      8.15 o 
   8   0   4      629.39      637.66     17.74 o 
   9   0   4      214.78      242.41      9.41 o 
 -13   1   4        9.70        8.50      1.69 o 
 -12   1   4       34.66       29.24      2.76 o 
 -11   1   4      386.39      376.42      8.58 o 
 -10   1   4      272.36      287.60      7.50 o 
  -9   1   4     1311.65     1260.95     17.20 o 
  -8   1   4      378.74      360.79      5.03 o 
  -7   1   4       55.48       45.58      1.32 o 
  -6   1   4      294.45      282.85      3.94 o 
  -5   1   4        1.94        3.45      0.47 o 
  -4   1   4     2646.55     2736.05     33.96 o 
  -3   1   4     4758.85     5004.38     67.65 o 
  -2   1   4       26.91       27.21      0.80 o 
  -1   1   4       37.87       45.69      1.04 o 
   0   1   4       69.03       56.89      1.23 o 
   1   1   4      700.13      714.72      8.35 o 
   2   1   4     1852.36     1940.45     21.32 o 
   3   1   4      170.39      171.88      2.79 o 
   4   1   4       93.80       98.06      2.23 o 
   5   1   4       50.37       53.60      1.59 o 
   6   1   4       18.18       20.80      1.29 o 
   7   1   4       10.75       13.89      1.33 o 
   8   1   4        2.65        3.40      1.24 o 
   9   1   4       32.21       26.55      2.48 o 
 -13   2   4       49.70       48.14      6.86 o 
 -12   2   4      269.24      266.52      7.12 o 
 -11   2   4      159.90      156.95      4.93 o 
 -10   2   4      246.79      238.15      4.81 o 
  -9   2   4     1155.51     1090.85     16.01 o 
  -8   2   4     2075.02     2048.96     26.57 o 
  -7   2   4        2.62        2.67      1.19 o 
  -6   2   4      378.45      400.59      5.21 o 
  -5   2   4      489.62      482.32      5.98 o 
  -4   2   4        3.18        0.90      0.30 o 
  -3   2   4       10.19        9.94      0.57 o 
  -2   2   4       48.20       47.45      1.32 o 
  -1   2   4      699.16      664.55     13.13 o 
   0   2   4      422.74      400.64      4.97 o 
   1   2   4      700.01      690.14      9.48 o 
   2   2   4     1059.26     1136.55     15.03 o 
   3   2   4       29.68       29.93      2.98 o 
   4   2   4     2775.81     2813.91     30.80 o 
   5   2   4       94.05       87.82      2.05 o 
   6   2   4      266.43      259.86      8.65 o 
   7   2   4       68.97       66.73      2.39 o 
   8   2   4       38.48       41.93      2.64 o 
   9   2   4       33.32       23.54      2.32 o 
 -13   3   4       11.65        8.88      1.77 o 
 -12   3   4        0.03        0.69      1.34 o 
 -11   3   4        8.09        6.46      1.40 o 
 -10   3   4      406.37      396.96      6.95 o 
  -9   3   4      121.56      124.83      3.16 o 
  -8   3   4      241.03      237.35      4.54 o 
  -7   3   4      189.31      164.00      2.72 o 
  -6   3   4      368.96      360.68      4.79 o 
  -5   3   4      624.64      614.37      7.39 o 
  -4   3   4       86.47       65.59      3.28 o 
  -3   3   4     2616.34     2715.20     34.01 o 
  -2   3   4      314.89      308.24      3.98 o 
  -1   3   4       39.45       44.86      1.22 o 
   0   3   4      273.12      293.23      3.87 o 
   1   3   4     1239.33     1251.14     14.02 o 
   2   3   4      458.19      452.65      5.73 o 
   3   3   4     1558.03     1647.08     18.44 o 
   4   3   4       12.79       14.40      1.11 o 
   5   3   4      570.53      555.62      7.25 o 
   6   3   4       11.40       12.59      1.22 o 
   7   3   4        8.50        6.82      1.24 o 
   8   3   4       11.85       14.62      1.52 o 
   9   3   4       10.37       10.21      2.79 o 
 -12   4   4       43.27       43.72      3.07 o 
 -11   4   4      260.97      246.86      7.19 o 
 -10   4   4      276.64      257.04      5.21 o 
  -9   4   4       33.48       32.46      1.81 o 
  -8   4   4       25.80       25.97      1.55 o 
  -7   4   4      471.22      473.17      7.34 o 
  -6   4   4      242.08      220.75      3.30 o 
  -5   4   4       37.51       50.27      1.27 o 
  -4   4   4      255.21      311.53      4.16 o 
  -3   4   4      238.36      283.87      3.81 o 
  -2   4   4       13.09       19.01      0.74 o 
  -1   4   4        8.31        8.39      0.58 o 
   0   4   4     1830.10     2012.30     21.99 o 
   1   4   4       26.62       33.69      1.00 o 
   2   4   4      592.22      596.96      9.57 o 
   3   4   4      691.09      690.13      8.42 o 
   4   4   4       10.79       12.59      1.29 o 
   5   4   4       48.66       49.25      1.88 o 
   6   4   4      698.14      679.83     16.23 o 
   7   4   4      130.91      125.56      4.32 o 
   8   4   4      110.00      111.47      6.06 o 
   9   4   4        2.60        2.84      2.23 o 
 -12   5   4        4.50        6.11      1.51 o 
 -11   5   4      102.06       89.36      3.02 o 
 -10   5   4        6.07        4.60      1.00 o 
  -9   5   4       72.50       63.84      2.30 o 
  -8   5   4      303.51      312.44      5.64 o 
  -7   5   4      571.02      558.32      8.47 o 
  -6   5   4      446.87      428.40      5.57 o 
  -5   5   4      154.66      136.51      2.32 o 
  -4   5   4     1294.36     1236.49     13.98 o 
  -3   5   4      215.38      181.59      2.76 o 
  -2   5   4      405.07      450.50      5.62 o 
  -1   5   4     1568.89     1548.69     20.14 o 
   0   5   4       31.63       26.31      1.05 o 
   1   5   4      103.06      113.17      1.94 o 
   2   5   4        3.87        7.41      1.03 o 
   3   5   4      396.18      396.37      6.39 o 
   4   5   4       17.36       17.59      1.26 o 
   5   5   4       66.68       67.25      2.93 o 
   6   5   4      210.59      217.41      5.85 o 
   7   5   4      120.62      105.82      4.08 o 
   8   5   4      123.21      132.39      4.80 o 
 -12   6   4        7.92        8.63      1.40 o 
 -11   6   4       25.78       24.07      1.87 o 
 -10   6   4       73.25       62.90      2.45 o 
  -9   6   4       11.25       12.52      3.22 o 
  -8   6   4        0.44        0.43      0.71 o 
  -7   6   4      852.55      819.27     11.75 o 
  -6   6   4        0.11        2.63      2.08 o 
  -5   6   4       19.70       20.92      0.96 o 
  -4   6   4      866.26      891.01     10.43 o 
  -3   6   4       26.45       28.60      1.45 o 
  -2   6   4        8.07        9.02      0.92 o 
  -1   6   4        3.23        2.29      0.62 o 
   0   6   4       49.50       46.45      1.64 o 
   1   6   4       11.15       14.37      1.46 o 
   2   6   4       27.01       26.11      1.40 o 
   3   6   4        9.78        8.27      0.97 o 
   4   6   4      205.45      207.69      5.40 o 
   5   6   4       85.80       83.89      3.37 o 
   6   6   4      170.70      170.64      5.19 o 
   7   6   4       45.40       43.61      3.61 o 
   8   6   4       77.63       76.28      3.72 o 
 -11   7   4        9.96       13.95      1.56 o 
 -10   7   4       47.30       44.86      2.52 o 
  -9   7   4       59.88       46.90      2.15 o 
  -8   7   4      176.68      172.02      4.88 o 
  -7   7   4      843.55      767.13     11.19 o 
  -6   7   4     2299.85     2281.54     29.36 o 
  -5   7   4     3841.75     3708.18     42.62 o 
  -4   7   4      275.12      278.55      4.00 o 
  -3   7   4      454.12      431.74      5.58 o 
  -2   7   4      815.69      807.04     11.36 o 
  -1   7   4      739.89      732.32     10.47 o 
   0   7   4      895.77      929.34     12.96 o 
   1   7   4     1068.38     1094.20     15.06 o 
   2   7   4       18.47       18.61      1.32 o 
   3   7   4       11.49        9.57      1.60 o 
   4   7   4       51.05       49.32      2.60 o 
   5   7   4      517.17      511.93     17.02 o 
   6   7   4       66.33       66.71      3.27 o 
   7   7   4      100.88      104.79      4.29 o 
 -11   8   4      134.02      139.46      5.01 o 
 -10   8   4       96.29       89.20      3.84 o 
  -9   8   4      120.36      131.96      3.58 o 
  -8   8   4      111.54      123.75      6.19 o 
  -7   8   4      129.92      124.46      3.13 o 
  -6   8   4      178.31      206.62      4.09 o 
  -5   8   4       91.63       84.30      2.30 o 
  -4   8   4       78.21       74.19      2.69 o 
  -3   8   4      113.85      110.02      3.09 o 
  -2   8   4      183.50      180.95      3.67 o 
  -1   8   4      217.41      189.52      3.81 o 
   0   8   4       96.00      102.43      2.68 o 
   1   8   4       81.44       76.54      2.32 o 
   2   8   4      229.00      221.05      4.39 o 
   3   8   4      196.10      184.02      5.10 o 
   4   8   4      485.56      469.20      9.91 o 
   5   8   4      117.54      117.20      5.95 o 
   6   8   4       28.46       29.22      4.46 o 
   7   8   4       81.12       82.52      5.28 o 
 -10   9   4        1.19        0.03      1.30 o 
  -9   9   4       68.42       63.90      3.22 o 
  -8   9   4      123.04      123.35      4.22 o 
  -7   9   4      404.41      396.42      8.48 o 
  -6   9   4       19.45       18.26      1.71 o 
  -5   9   4      653.16      629.30     14.66 o 
  -4   9   4      388.92      371.25      6.16 o 
  -3   9   4       64.56       54.95      1.94 o 
  -2   9   4       48.93       57.16      1.98 o 
  -1   9   4      601.71      593.13      9.07 o 
   0   9   4       11.37        8.75      1.05 o 
   1   9   4       82.88       64.68      2.25 o 
   2   9   4       62.97       63.53      2.80 o 
   3   9   4      179.47      180.29      9.22 o 
   4   9   4        8.17        5.96      1.42 o 
   5   9   4        2.83        2.13      1.50 o 
   6   9   4       28.73       34.56      2.81 o 
  -9  10   4        1.34        0.64      2.05 o 
  -8  10   4      305.60      322.72     11.93 o 
  -7  10   4       51.73       56.64      4.51 o 
  -6  10   4      108.90      104.28      5.94 o 
  -5  10   4       64.20       59.44      4.41 o 
  -4  10   4        9.14        9.82      1.38 o 
  -3  10   4       26.75       28.58      1.63 o 
  -2  10   4      142.79      129.87      3.20 o 
  -1  10   4        3.15        1.77      0.79 o 
   0  10   4      579.86      536.94      8.58 o 
   1  10   4       18.30       17.62      1.45 o 
   2  10   4      778.09      778.15     25.42 o 
   3  10   4      304.68      314.63     12.19 o 
   4  10   4      142.52      145.95      4.85 o 
   5  10   4      330.52      362.18     11.49 o 
  -8  11   4       12.60        9.60      2.77 o 
  -7  11   4       92.98      101.98      6.27 o 
  -6  11   4        0.13       -1.87      1.54 o 
  -5  11   4        1.47       -0.19      1.68 o 
  -4  11   4        0.82        1.35      1.76 o 
  -3  11   4       11.29        7.44      2.41 o 
  -2  11   4       13.79       19.73      2.29 o 
  -1  11   4     1097.81     1098.43     15.63 o 
   0  11   4       16.87       20.45      1.65 o 
   1  11   4      419.47      441.77      9.56 o 
   2  11   4        4.24        5.72      1.39 o 
   3  11   4       14.23       19.75      2.12 o 
   4  11   4      104.13      102.13      4.12 o 
   5  11   4        0.89        2.26      1.42 o 
  -7  12   4       24.27       24.10      3.78 o 
  -6  12   4      216.28      243.93     10.28 o 
  -5  12   4        2.83        1.77      2.16 o 
  -4  12   4       50.45       45.99      4.61 o 
  -3  12   4        3.26        3.22      2.07 o 
  -2  12   4       40.56       46.79      2.79 o 
  -1  12   4       32.36       40.81      2.82 o 
   0  12   4       18.73       17.17      3.15 o 
   1  12   4      138.66      139.50      6.89 o 
   2  12   4      278.60      284.32      7.19 o 
   3  12   4       12.32       19.05      2.17 o 
  -5  13   4      166.72      184.84      8.89 o 
  -4  13   4       14.51       18.40      3.40 o 
  -3  13   4       59.46       60.59      4.91 o 
  -2  13   4       23.81       27.78      3.66 o 
  -1  13   4       13.37       13.63      1.92 o 
   0  13   4        0.33        1.64      1.81 o 
   1  13   4      173.01      170.14      7.96 o 
 -13   1   5      186.60      187.70      5.98 o 
 -12   1   5        1.98        2.55      1.24 o 
 -11   1   5      371.79      367.32      8.42 o 
 -10   1   5       23.83       26.61      1.67 o 
  -9   1   5      154.40      138.73      4.62 o 
  -8   1   5      964.88      921.68     11.09 o 
  -7   1   5      383.04      388.61      5.28 o 
  -6   1   5     2399.94     2401.47     26.30 o 
  -5   1   5     1187.72     1220.30     13.82 o 
  -4   1   5     3894.99     4186.30     44.81 o 
  -3   1   5      265.91      238.08      3.35 o 
  -2   1   5      519.86      520.78      6.32 o 
  -1   1   5       70.13       62.99      1.46 o 
   0   1   5       24.11       28.92      0.96 o 
   1   1   5       66.36       67.54      1.56 o 
   2   1   5       37.18       43.09      1.31 o 
   3   1   5      233.74      235.93      3.66 o 
   4   1   5       32.50       31.25      1.30 o 
   5   1   5      132.33      133.92      4.46 o 
   6   1   5       74.21       70.98      3.00 o 
   7   1   5       39.15       36.39      2.00 o 
   8   1   5      104.12      116.81      4.28 o 
 -13   2   5       11.42       11.94      3.01 o 
 -12   2   5       54.27       48.86      4.07 o 
 -11   2   5      488.94      471.50     15.38 o 
 -10   2   5      269.41      258.79      5.11 o 
  -9   2   5     1541.48     1521.73     20.48 o 
  -8   2   5       20.49       27.59      1.41 o 
  -7   2   5      383.52      390.24      5.29 o 
  -6   2   5       40.49       50.21      1.56 o 
  -5   2   5      520.36      604.54      7.34 o 
  -4   2   5      399.05      405.71      5.83 o 
  -3   2   5       12.39       11.51      0.69 o 
  -2   2   5       33.92       21.77      0.84 o 
  -1   2   5      714.31      732.99     10.08 o 
   0   2   5      161.72      174.19      3.23 o 
   1   2   5      546.86      582.17      8.39 o 
   2   2   5       55.15       65.24      3.05 o 
   3   2   5      122.47      124.43      2.42 o 
   4   2   5      325.20      330.61      4.85 o 
   5   2   5      141.21      148.94      2.92 o 
   6   2   5       27.19       27.00      1.71 o 
   7   2   5       17.89       16.14      1.52 o 
   8   2   5        1.58        0.57      1.62 o 
 -13   3   5       41.25       45.55      3.28 o 
 -12   3   5       25.74       25.87      2.39 o 
 -11   3   5       75.64       73.68      2.63 o 
 -10   3   5       28.48       27.00      1.77 o 
  -9   3   5      525.53      496.66      8.04 o 
  -8   3   5      146.04      126.46      3.02 o 
  -7   3   5      993.66      933.82     11.09 o 
  -6   3   5     1830.01     1846.81     23.83 o 
  -5   3   5      249.85      254.87      5.39 o 
  -4   3   5      232.40      206.72      3.07 o 
  -3   3   5      416.60      439.39      6.53 o 
  -2   3   5      548.87      533.46      6.53 o 
  -1   3   5       31.24       29.87      1.73 o 
   0   3   5        3.35        2.29      0.51 o 
   1   3   5      130.91      136.64      2.37 o 
   2   3   5      321.14      358.90      4.91 o 
   3   3   5        8.99       10.37      0.84 o 
   4   3   5      379.73      366.15      6.65 o 
   5   3   5       56.62       53.15      2.04 o 
   6   3   5      251.27      252.55      5.07 o 
   7   3   5       76.97       92.51      3.71 o 
   8   3   5      121.67      125.45      6.64 o 
 -13   4   5      106.86      125.90      6.92 o 
 -12   4   5       76.19       83.88     10.09 o 
 -11   4   5       18.38       18.19      1.60 o 
 -10   4   5       73.90       66.79      2.45 o 
  -9   4   5       86.05       74.90      2.44 o 
  -8   4   5       53.41       57.34      2.04 o 
  -7   4   5       13.89       13.49      1.01 o 
  -6   4   5      599.06      604.10      7.52 o 
  -5   4   5      715.28      726.23      8.74 o 
  -4   4   5      962.39      936.92     12.72 o 
  -3   4   5      145.40      128.64      2.21 o 
  -2   4   5     1949.95     1981.54     21.79 o 
  -1   4   5     2390.99     2381.81     26.00 o 
   0   4   5      917.24      900.15     10.51 o 
   1   4   5       91.03       82.16      3.30 o 
   2   4   5      450.37      454.34      6.54 o 
   3   4   5     1134.60     1145.08     15.50 o 
   4   4   5      385.55      399.80      6.57 o 
   5   4   5     1696.19     1649.96     27.50 o 
   6   4   5      122.64      116.53      4.13 o 
   7   4   5       12.88       17.54      2.11 o 
   8   4   5        4.80        6.13      2.03 o 
 -12   5   5      150.23      151.90      8.86 o 
 -11   5   5        9.33        8.40      1.24 o 
 -10   5   5       28.86       28.72      1.87 o 
  -9   5   5      166.41      162.18      4.15 o 
  -8   5   5      119.98      109.21      2.92 o 
  -7   5   5        0.88        1.79      0.94 o 
  -6   5   5        0.52        4.36      3.84 o 
  -5   5   5        0.60        1.14      0.60 o 
  -4   5   5      462.17      480.09      6.14 o 
  -3   5   5        0.38        0.25      0.39 o 
  -2   5   5      900.00      964.33     13.78 o 
  -1   5   5       88.80       99.20      1.85 o 
   0   5   5       43.50       53.17      1.31 o 
   1   5   5        4.16        5.58      1.08 o 
   2   5   5       41.52       39.34      1.68 o 
   3   5   5      111.61      106.67      3.74 o 
   4   5   5       28.51       27.07      2.12 o 
   5   5   5       79.22       76.31      4.44 o 
   6   5   5       62.43       48.76      2.87 o 
   7   5   5       48.34       51.41      3.04 o 
 -12   6   5      141.71      151.20      4.21 o 
 -11   6   5      145.92      148.31      4.01 o 
 -10   6   5        0.25        0.09      0.80 o 
  -9   6   5      166.20      153.71      3.79 o 
  -8   6   5      188.89      186.12      4.02 o 
  -7   6   5      332.69      329.92      5.75 o 
  -6   6   5        0.07        0.57      0.51 o 
  -5   6   5        0.07       -0.20      0.45 o 
  -4   6   5     1138.00     1100.22     16.51 o 
  -3   6   5     1172.58     1138.89     13.12 o 
  -2   6   5      336.32      318.39      5.38 o 
  -1   6   5       17.85       30.00      1.47 o 
   0   6   5      565.47      583.59      8.79 o 
   1   6   5     1652.06     1660.01     22.01 o 
   2   6   5      733.90      699.96     26.75 o 
   3   6   5      284.40      283.01      5.59 o 
   4   6   5        6.17        3.56      1.56 o 
   5   6   5       49.17       48.20      2.90 o 
   6   6   5        4.91        9.13      1.83 o 
   7   6   5      832.10      832.15     16.19 o 
 -11   7   5        6.32        7.88      1.28 o 
 -10   7   5       94.14       93.59      3.05 o 
  -9   7   5      129.13      132.64      4.40 o 
  -8   7   5      352.61      298.67      5.58 o 
  -7   7   5       54.80       58.03      2.06 o 
  -6   7   5      565.12      551.96      8.45 o 
  -5   7   5      379.61      379.75      6.81 o 
  -4   7   5      518.79      543.49     10.30 o 
  -3   7   5      233.66      240.75      4.45 o 
  -2   7   5      259.39      268.88      7.29 o 
  -1   7   5       38.98       42.23      1.71 o 
   0   7   5       61.78       60.34      2.08 o 
   1   7   5        2.74        1.17      0.75 o 
   2   7   5       54.00       47.34      5.09 o 
   3   7   5        0.19       -0.29      0.94 o 
   4   7   5      130.10      128.64      4.36 o 
   5   7   5       68.99       69.22      3.31 o 
   6   7   5        4.27        4.27      1.52 o 
   7   7   5        9.40        9.17      1.92 o 
 -11   8   5      125.46      141.38      4.02 o 
 -10   8   5        5.56        5.56      1.18 o 
  -9   8   5       83.37       86.99      3.61 o 
  -8   8   5       19.97       22.55      1.63 o 
  -7   8   5     1833.61     1729.07     23.03 o 
  -6   8   5       42.25       45.77      2.36 o 
  -5   8   5      136.56      126.84      4.26 o 
  -4   8   5       18.73       15.66      1.57 o 
  -3   8   5      286.64      279.99      5.07 o 
  -2   8   5       27.80       24.08      1.50 o 
  -1   8   5      104.90      106.08      2.79 o 
   0   8   5      184.31      187.16      3.99 o 
   1   8   5      238.67      223.20      4.53 o 
   2   8   5       59.28       58.56      3.63 o 
   3   8   5       31.04       34.66      2.50 o 
   4   8   5        7.98       11.39      1.69 o 
   5   8   5       30.41       32.94      2.67 o 
   6   8   5        9.41       13.79      2.02 o 
 -10   9   5      292.88      314.33     11.18 o 
  -9   9   5      308.98      295.53     11.24 o 
  -8   9   5      109.61      106.76      3.89 o 
  -7   9   5      379.56      384.92      8.45 o 
  -6   9   5      660.54      622.50     11.98 o 
  -5   9   5        1.66        0.67      0.92 o 
  -4   9   5       33.87       38.24      5.35 o 
  -3   9   5      147.16      133.93      3.21 o 
  -2   9   5      312.23      288.45      5.35 o 
  -1   9   5       51.42       49.85      2.76 o 
   0   9   5      122.84      103.44      2.89 o 
   1   9   5       12.26        9.69      1.21 o 
   2   9   5       28.32       25.78      2.18 o 
   3   9   5       19.00       20.54      2.13 o 
   4   9   5        0.05        0.27      1.13 o 
   5   9   5        2.84        1.75      1.37 o 
  -9  10   5       92.67      100.77      6.45 o 
  -8  10   5        3.53        1.15      2.04 o 
  -7  10   5       48.46       50.01      4.86 o 
  -6  10   5      150.49      153.92      4.69 o 
  -5  10   5        6.10       16.61      7.20 o 
  -4  10   5       63.59       66.22      4.39 o 
  -3  10   5      244.67      254.99      5.00 o 
  -2  10   5      310.02      306.54      5.71 o 
  -1  10   5      193.85      152.26      3.70 o 
   0  10   5       82.57       80.51      4.58 o 
   1  10   5       49.51       55.00      2.77 o 
   2  10   5       27.22       26.24      2.30 o 
   3  10   5       13.39       19.25      2.16 o 
   4  10   5      129.61      136.36      4.86 o 
  -8  11   5      189.21      202.72      9.35 o 
  -7  11   5      234.94      244.40     10.28 o 
  -6  11   5      384.34      347.87     12.50 o 
  -5  11   5      462.80      483.13     15.43 o 
  -4  11   5      387.89      372.89     12.72 o 
  -3  11   5        3.93        5.13      1.36 o 
  -2  11   5       87.95       77.13      2.62 o 
  -1  11   5        2.46        1.52      0.93 o 
   0  11   5      401.50      410.25      7.30 o 
   1  11   5       50.27       43.69      2.77 o 
   2  11   5        2.90        3.48      1.35 o 
   3  11   5        8.97       11.10      1.82 o 
  -7  12   5       12.35       16.47      3.37 o 
  -6  12   5        1.36        0.99      2.08 o 
  -5  12   5        9.58        3.72      2.17 o 
  -4  12   5        2.98        2.00      2.03 o 
  -3  12   5        2.63        0.76      1.89 o 
  -2  12   5        1.91        2.37      1.30 o 
  -1  12   5        9.65        8.28      2.61 o 
   0  12   5       26.91       44.66      4.61 o 
   1  12   5      734.86      765.75     14.78 o 
   2  12   5       66.14       75.65      3.61 o 
  -5  13   5      184.76      190.13      9.11 o 
  -4  13   5      167.27      174.50      8.55 o 
  -3  13   5       57.06       58.22      4.92 o 
  -2  13   5       57.97       66.12      4.91 o 
  -1  13   5       29.77       25.37      3.45 o 
   0  13   5      266.71      284.58     10.71 o 
 -13   0   6       28.61       31.40      3.82 o 
 -12   0   6       39.62       35.82      3.89 o 
 -11   0   6      177.01      164.70      7.17 o 
 -10   0   6      242.12      228.40      8.39 o 
  -9   0   6      629.38      663.50     12.12 o 
  -8   0   6      417.85      392.37     10.85 o 
  -7   0   6      667.29      626.14     11.15 o 
  -6   0   6      248.32      202.99      4.56 o 
  -5   0   6      123.45      127.56      3.30 o 
  -4   0   6     1090.33     1084.89     17.61 o 
  -3   0   6     3390.47     3436.14     52.44 o 
  -2   0   6     8619.72     8682.50    133.39 o 
  -1   0   6      478.08      464.48      8.42 o 
   0   0   6     1024.87     1039.56     22.83 o 
   1   0   6     1047.51     1041.30     17.25 o 
   2   0   6      262.02      244.81      6.99 o 
   3   0   6     1413.64     1428.87     23.37 o 
   4   0   6      532.61      542.15     10.33 o 
   5   0   6        9.84        7.68      1.33 o 
   6   0   6       75.75       68.01      4.10 o 
   7   0   6       19.47       19.80      3.01 o 
 -13   1   6      155.43      164.27      7.07 o 
 -12   1   6       30.04       28.81      2.47 o 
 -11   1   6      218.49      218.27      6.02 o 
 -10   1   6       16.87       21.10      1.54 o 
  -9   1   6      798.67      798.18     10.02 o 
  -8   1   6        0.73       -0.45      0.52 o 
  -7   1   6      105.03      101.72      2.14 o 
  -6   1   6      351.25      318.63      4.51 o 
  -5   1   6       45.41       51.08      2.04 o 
  -4   1   6      496.86      563.25      6.99 o 
  -3   1   6      158.80      199.50      3.05 o 
  -2   1   6       11.15       13.60      1.05 o 
  -1   1   6      608.38      664.04      8.05 o 
   0   1   6        0.74        0.61      0.54 o 
   1   1   6       38.83       33.00      1.78 o 
   2   1   6        0.09        2.08      2.48 o 
   3   1   6      141.86      141.71      2.76 o 
   4   1   6       64.54       64.60      1.88 o 
   5   1   6      114.32      117.07      2.67 o 
   6   1   6       36.41       35.20      2.03 o 
   7   1   6      102.02      110.52      4.15 o 
 -13   2   6      127.19      143.70      8.31 o 
 -12   2   6        0.05        0.24      1.02 o 
 -11   2   6       22.06       19.80      2.38 o 
 -10   2   6       23.61       21.76      1.57 o 
  -9   2   6       89.29       88.16      2.65 o 
  -8   2   6     1014.41      948.66     11.45 o 
  -7   2   6       15.27       11.87      0.88 o 
  -6   2   6       54.29       45.95      1.36 o 
  -5   2   6      696.45      678.54      8.26 o 
  -4   2   6     1201.01     1226.86     15.40 o 
  -3   2   6      142.36      146.29      2.49 o 
  -2   2   6      515.21      534.08      7.63 o 
  -1   2   6      565.28      547.49      6.85 o 
   0   2   6      439.90      405.44      6.65 o 
   1   2   6       61.79       68.48      1.78 o 
   2   2   6       69.46       67.38      1.75 o 
   3   2   6        2.09        1.90      0.72 o 
   4   2   6      246.48      240.09      4.27 o 
   5   2   6        1.66        1.04      0.76 o 
   6   2   6       11.42       13.71      1.43 o 
   7   2   6        9.54       10.79      1.41 o 
 -13   3   6      120.61      121.14      4.74 o 
 -12   3   6       44.87       42.73      3.26 o 
 -11   3   6       57.13       64.07      4.26 o 
 -10   3   6      204.23      211.08      4.59 o 
  -9   3   6      165.07      174.77      4.81 o 
  -8   3   6     1545.98     1460.72     16.87 o 
  -7   3   6     3084.79     2978.69     32.68 o 
  -6   3   6       59.94       52.71      3.03 o 
  -5   3   6        9.61        9.69      0.74 o 
  -4   3   6      110.56       93.77      1.90 o 
  -3   3   6      191.04      189.57      3.57 o 
  -2   3   6      110.48      119.68      2.21 o 
  -1   3   6       32.85       36.02      1.16 o 
   0   3   6      542.24      530.79      6.75 o 
   1   3   6     1122.10     1148.86     13.37 o 
   2   3   6       42.18       41.78      1.41 o 
   3   3   6      858.71      852.83     18.07 o 
   4   3   6       49.38       43.46      3.61 o 
   5   3   6      563.56      569.31     10.13 o 
   6   3   6      146.89      163.05      5.09 o 
   7   3   6       70.01       71.30      3.49 o 
 -13   4   6       31.53       30.17      2.73 o 
 -12   4   6        3.21        4.62      1.62 o 
 -11   4   6        3.74        2.44      0.99 o 
 -10   4   6      258.85      230.88      4.91 o 
  -9   4   6      218.30      206.38      4.37 o 
  -8   4   6        0.88        0.75      0.71 o 
  -7   4   6      342.31      327.74      4.98 o 
  -6   4   6        5.74        6.40      0.71 o 
  -5   4   6      207.62      198.89      3.78 o 
  -4   4   6       87.19       81.26      3.22 o 
  -3   4   6      137.56      140.40      3.26 o 
  -2   4   6      192.86      182.26      2.93 o 
  -1   4   6       15.69       19.77      0.96 o 
   0   4   6       58.97       55.57      1.48 o 
   1   4   6       12.54       15.22      0.94 o 
   2   4   6       76.76       72.02      2.82 o 
   3   4   6       34.88       33.07      2.27 o 
   4   4   6       19.61       18.26      4.22 o 
   5   4   6       16.05       18.68      2.00 o 
   6   4   6      472.31      443.43      9.85 o 
   7   4   6       17.95       17.62      2.24 o 
 -12   5   6      512.70      514.34      9.83 o 
 -11   5   6      141.33      152.74      4.05 o 
 -10   5   6      694.14      672.84     10.66 o 
  -9   5   6      483.46      469.95      7.84 o 
  -8   5   6      204.08      213.07      4.38 o 
  -7   5   6      354.83      351.65      6.03 o 
  -6   5   6     2027.01     2011.97     22.53 o 
  -5   5   6     1205.81     1184.69     13.78 o 
  -4   5   6       41.70       40.35      1.60 o 
  -3   5   6      456.67      419.53      5.57 o 
  -2   5   6      242.68      257.03      3.79 o 
  -1   5   6        0.17        0.80      0.44 o 
   0   5   6       11.17        9.63      1.04 o 
   1   5   6      106.84      111.19      2.99 o 
   2   5   6       61.50       59.55      3.77 o 
   3   5   6      219.60      207.10      9.21 o 
   4   5   6      329.38      306.09      7.32 o 
   5   5   6        2.56        1.61      1.24 o 
   6   5   6        3.70        2.38      1.44 o 
 -12   6   6        9.12       17.01      1.72 o 
 -11   6   6       13.36       12.24      1.71 o 
 -10   6   6       21.71       16.92      1.58 o 
  -9   6   6       94.38       86.19      2.73 o 
  -8   6   6       42.55       35.65      1.78 o 
  -7   6   6        0.45        0.11      0.65 o 
  -6   6   6        6.21        6.56      0.75 o 
  -5   6   6      260.97      251.99      4.58 o 
  -4   6   6     1736.34     1738.75     19.62 o 
  -3   6   6       21.09       16.81      2.53 o 
  -2   6   6       49.89       55.87      1.99 o 
  -1   6   6       13.15       10.10      1.30 o 
   0   6   6      250.90      266.07      4.98 o 
   1   6   6       37.87       37.11      1.86 o 
   2   6   6       99.42       99.18      2.82 o 
   3   6   6        0.24       -0.05      1.00 o 
   4   6   6      148.61      134.16      4.51 o 
   5   6   6      104.20      100.35      4.07 o 
   6   6   6      148.68      148.75      9.60 o 
 -11   7   6      276.67      283.07      6.01 o 
 -10   7   6      314.06      320.92      6.34 o 
  -9   7   6       99.82      108.96      3.47 o 
  -8   7   6       86.36       88.49      2.72 o 
  -7   7   6       51.39       41.29      1.89 o 
  -6   7   6        6.27        8.03      1.08 o 
  -5   7   6     1897.75     1871.75     30.46 o 
  -4   7   6      368.71      351.07      8.71 o 
  -3   7   6        0.05        1.19      0.71 o 
  -2   7   6       17.15       12.28      1.18 o 
  -1   7   6       65.66       61.74      2.24 o 
   0   7   6       58.02       49.39      1.99 o 
   1   7   6        4.04        4.97      0.96 o 
   2   7   6      198.68      193.76      4.27 o 
   3   7   6      321.18      331.19      7.83 o 
   4   7   6      184.51      175.44      5.39 o 
   5   7   6      160.75      166.89      5.46 o 
   6   7   6      127.13      130.09      6.92 o 
 -11   8   6        1.26        2.20      1.08 o 
 -10   8   6        7.24        7.05      1.27 o 
  -9   8   6       27.12       29.20      2.46 o 
  -8   8   6       83.33       89.46      3.56 o 
  -7   8   6       98.49      101.51      3.71 o 
  -6   8   6      183.65      159.16      4.63 o 
  -5   8   6      672.31      621.69     28.37 o 
  -4   8   6      199.45      201.60      4.18 o 
  -3   8   6       89.81       99.11      3.73 o 
  -2   8   6      139.51      149.48      6.13 o 
  -1   8   6      547.61      542.36      8.68 o 
   0   8   6      137.91      137.36      3.45 o 
   1   8   6      149.65      149.20      3.68 o 
   2   8   6      888.80      841.97     15.66 o 
   3   8   6        2.35        0.20      1.14 o 
   4   8   6        0.13       -1.43      1.57 o 
   5   8   6       50.20       49.70      4.44 o 
 -10   9   6        7.35        4.02      1.63 o 
  -9   9   6        1.96        3.77      2.07 o 
  -8   9   6        0.57       -1.10      1.77 o 
  -7   9   6      336.11      348.53      8.01 o 
  -6   9   6      302.92      307.80      8.13 o 
  -5   9   6      448.75      423.68      9.03 o 
  -4   9   6       12.81       12.53      1.25 o 
  -3   9   6        9.94        8.26      1.50 o 
  -2   9   6       12.58        9.77      1.19 o 
  -1   9   6        0.73       -0.83      0.73 o 
   0   9   6        1.46        2.47      0.93 o 
   1   9   6       97.42       77.41      2.70 o 
   2   9   6       31.17       31.74      2.57 o 
   3   9   6       57.18       56.20      3.05 o 
   4   9   6       70.76       73.57      3.62 o 
  -9  10   6        1.73        1.53      2.11 o 
  -8  10   6       36.40       45.36      4.83 o 
  -7  10   6      257.02      255.45     13.36 o 
  -6  10   6      328.53      333.44     10.60 o 
  -5  10   6      308.39      306.01     14.38 o 
  -4  10   6      553.67      545.26      9.11 o 
  -3  10   6      384.02      408.74      7.17 o 
  -2  10   6      129.82      141.51      3.64 o 
  -1  10   6      168.99      183.69      6.46 o 
   0  10   6      820.51      783.86     12.04 o 
   1  10   6       87.37       92.66      3.71 o 
   2  10   6       12.29       14.01      2.18 o 
   3  10   6       45.23       46.48      5.27 o 
  -8  11   6      251.92      244.48     10.55 o 
  -7  11   6       38.41       42.17      4.74 o 
  -6  11   6       27.62       20.75      3.60 o 
  -5  11   6        3.78        7.01      1.49 o 
  -4  11   6        2.96        1.31      1.14 o 
  -3  11   6       60.03       54.67      2.30 o 
  -2  11   6        0.19        0.04      0.85 o 
  -1  11   6       54.14       47.82      2.25 o 
   0  11   6      111.18      133.43     13.59 o 
   1  11   6        0.63        1.22      1.22 o 
   2  11   6        0.39        0.75      1.24 o 
  -6  12   6       55.41       65.20      5.30 o 
  -5  12   6      232.96      246.05     10.34 o 
  -4  12   6      299.94      303.37     11.62 o 
  -3  12   6      240.41      253.74     10.22 o 
  -2  12   6      111.90      113.23      3.99 o 
  -1  12   6       44.92       51.15      2.43 o 
   0  12   6       21.29       22.58      2.30 o 
   1  12   6        9.43       11.05      1.90 o 
 -13   1   7      441.17      433.74     15.02 o 
 -12   1   7      443.93      453.48     10.21 o 
 -11   1   7      416.08      398.28      9.04 o 
 -10   1   7      174.03      165.53      6.89 o 
  -9   1   7      406.99      378.83      5.58 o 
  -8   1   7      737.52      710.81      9.01 o 
  -7   1   7        0.15        0.89      0.57 o 
  -6   1   7      160.73      140.34      2.63 o 
  -5   1   7        5.90        7.14      0.72 o 
  -4   1   7      491.75      535.04      6.86 o 
  -3   1   7       17.01       17.11      1.08 o 
  -2   1   7        1.41        2.34      0.56 o 
  -1   1   7      230.44      220.89      3.50 o 
   0   1   7      817.80      825.88     10.05 o 
   1   1   7       43.96       40.89      1.43 o 
   2   1   7       35.20       31.17      1.81 o 
   3   1   7      118.94      122.90      2.68 o 
   4   1   7       26.62       31.96      1.58 o 
   5   1   7      354.33      350.56      5.56 o 
   6   1   7      208.43      221.60      4.96 o 
 -13   2   7       42.63       42.92      3.16 o 
 -12   2   7       44.68       36.98      2.84 o 
 -11   2   7       34.35       35.32      4.72 o 
 -10   2   7        1.59        2.14      0.88 o 
  -9   2   7      288.12      281.29      5.32 o 
  -8   2   7       34.48       29.00      1.56 o 
  -7   2   7      365.52      386.08      5.46 o 
  -6   2   7      177.30      180.69      3.62 o 
  -5   2   7      682.21      682.01      8.46 o 
  -4   2   7      191.25      188.30      3.82 o 
  -3   2   7       95.23      104.36      3.40 o 
  -2   2   7       20.12       16.75      1.39 o 
  -1   2   7      219.85      223.83      3.54 o 
   0   2   7       63.83       56.96      2.60 o 
   1   2   7       33.58       34.83      1.36 o 
   2   2   7        4.88        5.63      0.77 o 
   3   2   7      170.92      163.88      3.19 o 
   4   2   7       13.32       12.64      1.16 o 
   5   2   7       23.76       23.46      1.72 o 
   6   2   7        0.12        0.55      1.28 o 
 -13   3   7      145.51      142.75      5.22 o 
 -12   3   7       51.26       56.53      3.12 o 
 -11   3   7      192.00      198.72      4.63 o 
 -10   3   7       74.46       65.36      2.96 o 
  -9   3   7       35.21       25.53      1.68 o 
  -8   3   7       24.36       39.99      1.47 o 
  -7   3   7       44.80       49.12      1.83 o 
  -6   3   7      752.03      727.92      9.04 o 
  -5   3   7      140.11      141.25      2.63 o 
  -4   3   7       56.20       62.77      1.64 o 
  -3   3   7      754.66      740.41     10.88 o 
  -2   3   7       78.10       66.23      4.77 o 
  -1   3   7      523.46      543.64      7.05 o 
   0   3   7      491.92      484.89      6.46 o 
   1   3   7      492.01      486.79      6.57 o 
   2   3   7      337.60      325.07      5.82 o 
   3   3   7      110.01      101.92      2.90 o 
   4   3   7       47.73       48.70      2.13 o 
   5   3   7        7.13        6.47      1.56 o 
   6   3   7      159.48      163.01      5.34 o 
 -13   4   7        1.77        2.97      1.40 o 
 -12   4   7       61.95       71.29      3.01 o 
 -11   4   7      265.92      239.31      5.59 o 
 -10   4   7      188.04      183.63      7.74 o 
  -9   4   7        1.92        1.20      0.80 o 
  -8   4   7      468.71      460.38      7.57 o 
  -7   4   7      109.99      117.13      2.48 o 
  -6   4   7     1481.00     1463.44     19.59 o 
  -5   4   7     2202.82     2226.96     24.78 o 
  -4   4   7      946.22      941.08     19.52 o 
  -3   4   7      219.38      223.24      3.54 o 
  -2   4   7      684.66      645.68      8.13 o 
  -1   4   7     1779.35     1776.86     20.08 o 
   0   4   7      142.57      138.68      2.65 o 
   1   4   7       88.82       87.88      3.53 o 
   2   4   7       13.67       14.40      1.65 o 
   3   4   7        3.62        4.15      1.27 o 
   4   4   7        1.01        0.00      1.12 o 
   5   4   7      234.40      217.13      6.21 o 
   6   4   7        6.78        7.32      1.72 o 
 -12   5   7       49.81       58.26      2.98 o 
 -11   5   7        8.72       13.78      1.54 o 
 -10   5   7       21.85       19.28      1.94 o 
  -9   5   7        0.29        0.32      0.77 o 
  -8   5   7       33.93       31.97      2.05 o 
  -7   5   7      389.37      379.97      5.48 o 
  -6   5   7      260.98      260.69      4.12 o 
  -5   5   7       24.86       21.47      1.40 o 
  -4   5   7      566.81      564.39      8.04 o 
  -3   5   7      144.93      148.95      2.73 o 
  -2   5   7      634.65      646.03      9.75 o 
  -1   5   7       22.79       25.83      1.58 o 
   0   5   7       30.59       33.85      1.70 o 
   1   5   7       11.01       13.84      1.26 o 
   2   5   7       45.76       48.00      3.71 o 
   3   5   7        1.90        1.65      1.30 o 
   4   5   7       52.71       49.30      2.83 o 
   5   5   7       63.12       66.71      3.40 o 
 -12   6   7        6.79        3.50      1.37 o 
 -11   6   7       37.14       42.46      2.35 o 
 -10   6   7      242.86      244.18      5.23 o 
  -9   6   7      318.85      324.05      6.14 o 
  -8   6   7      907.24      886.23     12.98 o 
  -7   6   7      283.02      279.61      5.27 o 
  -6   6   7      227.72      230.76      4.50 o 
  -5   6   7       29.56       29.74      1.32 o 
  -4   6   7      868.73      840.71     12.19 o 
  -3   6   7     2920.53     2908.77     37.41 o 
  -2   6   7      430.04      413.82      6.98 o 
  -1   6   7       79.32       75.53      2.44 o 
   0   6   7        0.08       -0.40      0.69 o 
   1   6   7      142.35      143.26      3.57 o 
   2   6   7       41.10       41.83      2.23 o 
   3   6   7      269.11      263.41      6.80 o 
   4   6   7        1.47        1.23      1.24 o 
   5   6   7       30.50       33.14      2.78 o 
 -11   7   7       20.08       26.46      2.01 o 
 -10   7   7       16.08       22.16      1.78 o 
  -9   7   7       11.73       12.89      1.37 o 
  -8   7   7       97.47       96.66      2.90 o 
  -7   7   7       69.73       64.91      2.96 o 
  -6   7   7      215.35      194.60      6.89 o 
  -5   7   7       59.91       64.36      2.22 o 
  -4   7   7        6.16        5.00      1.04 o 
  -3   7   7      103.94      102.61      2.85 o 
  -2   7   7       33.24       33.92      1.83 o 
  -1   7   7       14.91       11.40      1.42 o 
   0   7   7       27.39       25.32      2.93 o 
   1   7   7       79.63       72.60      2.55 o 
   2   7   7      165.39      161.41      3.99 o 
   3   7   7       70.39       80.36      3.63 o 
   4   7   7      107.93      106.25      4.29 o 
 -11   8   7        1.07        2.01      1.32 o 
 -10   8   7      158.27      141.21      9.33 o 
  -9   8   7      163.01      158.54      5.07 o 
  -8   8   7      124.10      124.61      4.36 o 
  -7   8   7       13.72        8.32      1.50 o 
  -6   8   7       82.75       88.78      3.46 o 
  -5   8   7      536.32      533.27     12.92 o 
  -4   8   7       16.05       16.52      1.39 o 
  -3   8   7      237.47      235.59      4.82 o 
  -2   8   7      119.35      110.19      3.11 o 
  -1   8   7       65.93       60.55      2.31 o 
   0   8   7       89.43       87.23      4.94 o 
   1   8   7       47.93       41.55      2.11 o 
   2   8   7       13.14       12.12      1.74 o 
   3   8   7        0.02       -0.97      1.17 o 
   4   8   7        0.09       -0.06      1.27 o 
 -10   9   7      420.47      453.81     14.98 o 
  -9   9   7       75.68       76.78      3.58 o 
  -8   9   7      201.06      198.03     12.47 o 
  -7   9   7      153.56      161.09      5.08 o 
  -6   9   7      543.56      488.33     10.35 o 
  -5   9   7      144.62      158.55      4.03 o 
  -4   9   7       35.81       33.87      1.97 o 
  -3   9   7       11.14        8.02      1.22 o 
  -2   9   7       11.26        9.37      1.46 o 
  -1   9   7        9.72       10.49      1.30 o 
   0   9   7        9.34        4.87      1.79 o 
   1   9   7      127.86      135.71      4.64 o 
   2   9   7       74.53       71.12      5.41 o 
   3   9   7       18.22       22.33      2.40 o 
  -9  10   7        2.01        0.16      2.11 o 
  -8  10   7        8.71        9.92      2.02 o 
  -7  10   7        0.74        0.80      1.19 o 
  -6  10   7      141.38      146.09      6.60 o 
  -5  10   7       17.00       16.95      2.02 o 
  -4  10   7      225.00      235.14      5.04 o 
  -3  10   7      392.28      411.74      7.39 o 
  -2  10   7        0.12        0.23      0.92 o 
  -1  10   7       49.52       49.74      2.31 o 
   0  10   7       25.66       20.50      1.74 o 
   1  10   7        4.70        6.55      2.18 o 
   2  10   7        3.06        2.12      2.59 o 
  -7  11   7      118.77      121.17      7.15 o 
  -6  11   7       10.03        8.37      2.69 o 
  -5  11   7        3.62        1.48      1.29 o 
  -4  11   7       22.66       24.09      2.31 o 
  -3  11   7      117.26      127.30      3.63 o 
  -2  11   7      257.78      266.12      5.65 o 
  -1  11   7      198.08      195.60      4.73 o 
   0  11   7       54.72       54.80      3.10 o 
   1  11   7      156.81      189.70      5.92 o 
  -5  12   7       30.99       34.89      4.43 o 
  -4  12   7        2.58        4.37      2.59 o 
  -3  12   7       33.28       32.67      2.19 o 
  -2  12   7        0.62        0.29      1.03 o 
 -13   0   8      358.63      371.25     13.04 o 
 -12   0   8      915.45      973.47     25.83 o 
 -11   0   8      336.62      344.73     11.68 o 
 -10   0   8      134.57      132.55      4.23 o 
  -9   0   8      382.12      372.17      7.91 o 
  -8   0   8     1126.14     1146.84     19.49 o 
  -7   0   8      882.11      868.82     15.18 o 
  -6   0   8      548.88      552.10     10.34 o 
  -5   0   8      633.72      577.42     14.76 o 
  -4   0   8      222.59      197.95      4.73 o 
  -3   0   8        0.14        1.65      0.82 o 
  -2   0   8     1056.72     1094.56     18.34 o 
  -1   0   8      137.07      134.77      3.86 o 
   0   0   8        7.89       10.56      1.31 o 
   1   0   8        2.57        1.89      0.97 o 
   2   0   8       23.36       21.95      1.88 o 
   3   0   8        0.93       -0.56      0.93 o 
   4   0   8        9.63       10.96      1.63 o 
   5   0   8       66.17       72.13      3.33 o 
 -13   1   8        6.35        5.72      3.31 o 
 -12   1   8       91.67      102.29      4.19 o 
 -11   1   8        0.02        1.05      1.07 o 
 -10   1   8      101.92       92.80      3.51 o 
  -9   1   8        0.02        1.07      0.74 o 
  -8   1   8        0.03       -0.32      0.54 o 
  -7   1   8      171.13      152.41      2.95 o 
  -6   1   8       78.18       82.54      2.04 o 
  -5   1   8       31.45       32.98      1.33 o 
  -4   1   8       26.53       22.66      1.35 o 
  -3   1   8      113.68      110.77      2.34 o 
  -2   1   8      243.67      231.09      3.75 o 
  -1   1   8      594.32      578.54      7.77 o 
   0   1   8       73.65       79.06      3.25 o 
   1   1   8      128.16      127.41      2.71 o 
   2   1   8      237.18      226.85      3.99 o 
   3   1   8        0.02        0.65      0.71 o 
   4   1   8       76.68       77.64      2.31 o 
   5   1   8        1.35        2.38      1.03 o 
 -13   2   8       55.95       53.76      8.31 o 
 -12   2   8       83.03       79.06      3.72 o 
 -11   2   8      283.53      282.38      5.82 o 
 -10   2   8      473.41      491.78      8.27 o 
  -9   2   8      764.44      775.01     10.00 o 
  -8   2   8       17.70       12.76      1.01 o 
  -7   2   8     1103.28     1031.80     12.50 o 
  -6   2   8      950.90      890.35     10.89 o 
  -5   2   8       21.74       17.78      1.22 o 
  -4   2   8      272.66      267.31      4.16 o 
  -3   2   8      388.34      391.38      5.53 o 
  -2   2   8      321.15      308.89      4.63 o 
  -1   2   8        4.77        5.51      1.16 o 
   0   2   8      512.71      517.31      6.99 o 
   1   2   8      171.10      166.89      3.21 o 
   2   2   8      382.71      381.24      7.64 o 
   3   2   8       11.31       10.65      1.08 o 
   4   2   8       87.69       83.61      2.87 o 
   5   2   8        5.90        4.97      1.51 o 
 -13   3   8      430.03      464.89     13.71 o 
 -12   3   8      195.57      199.94      6.06 o 
 -11   3   8       40.83       35.04      2.21 o 
 -10   3   8        1.46        0.59      0.82 o 
  -9   3   8      178.24      144.39      3.61 o 
  -8   3   8      100.59       98.19      2.39 o 
  -7   3   8     1188.67     1151.64     15.94 o 
  -6   3   8      197.61      200.16      4.09 o 
  -5   3   8       58.36       58.76      1.70 o 
  -4   3   8      204.87      198.54      3.40 o 
  -3   3   8      444.08      438.13      6.05 o 
  -2   3   8      274.30      283.33      6.01 o 
  -1   3   8        3.00        2.40      0.67 o 
   0   3   8      405.37      385.22      6.62 o 
   1   3   8      768.25      753.09     11.35 o 
   2   3   8      136.75      132.86      3.47 o 
   3   3   8       76.73       81.83      2.77 o 
   4   3   8       11.15       11.63      1.79 o 
   5   3   8        2.31        4.09      2.16 o 
 -12   4   8       73.91       69.00      2.85 o 
 -11   4   8      240.51      227.66      6.33 o 
 -10   4   8       14.24       18.72      1.59 o 
  -9   4   8      133.76      126.18      4.14 o 
  -8   4   8        0.07        0.48      0.60 o 
  -7   4   8       14.07       10.88      1.15 o 
  -6   4   8      334.36      336.36      6.57 o 
  -5   4   8     1278.35     1255.20     14.77 o 
  -4   4   8     1340.35     1284.07     40.53 o 
  -3   4   8        0.24       -0.80      0.53 o 
  -2   4   8      466.03      481.10      6.56 o 
  -1   4   8      111.62      116.35      3.08 o 
   0   4   8       59.68       58.46      2.21 o 
   1   4   8       22.00       20.95      1.57 o 
   2   4   8      128.48      123.31      3.40 o 
   3   4   8       87.95       80.92      3.55 o 
   4   4   8      410.63      407.41      9.41 o 
   5   4   8       89.70       87.71      5.47 o 
 -12   5   8      187.16      174.55      4.62 o 
 -11   5   8      144.54      161.41      5.21 o 
 -10   5   8      159.59      157.93      4.33 o 
  -9   5   8      242.21      241.40      5.08 o 
  -8   5   8      196.49      187.71      4.20 o 
  -7   5   8       12.28       13.24      1.04 o 
  -6   5   8      372.03      358.63      6.27 o 
  -5   5   8      120.11      118.79      3.76 o 
  -4   5   8       83.78       90.71      2.15 o 
  -3   5   8      107.14      105.00      2.90 o 
  -2   5   8      362.82      358.55      7.81 o 
  -1   5   8      511.32      488.83      9.34 o 
   0   5   8      188.14      184.99      4.19 o 
   1   5   8      380.22      371.11      6.77 o 
   2   5   8       11.68       13.19      1.40 o 
   3   5   8        0.30        0.51      1.23 o 
   4   5   8        0.44        2.14      1.95 o 
 -12   6   8        0.27       -0.71      0.95 o 
 -11   6   8       22.94       28.93      2.58 o 
 -10   6   8        3.60        6.12      1.18 o 
  -9   6   8       17.17       17.22      1.54 o 
  -8   6   8       16.53       19.07      1.55 o 
  -7   6   8       25.26       28.19      1.77 o 
  -6   6   8      116.52      122.22      3.17 o 
  -5   6   8      158.33      155.25      4.02 o 
  -4   6   8      132.26      127.77      3.28 o 
  -3   6   8      193.10      185.79      4.14 o 
  -2   6   8       12.74       10.99      1.24 o 
  -1   6   8        0.00        0.87      1.22 o 
   0   6   8       88.35       82.57      2.72 o 
   1   6   8       12.12        9.27      1.27 o 
   2   6   8       35.46       36.12      2.17 o 
   3   6   8        5.95        4.36      1.46 o 
   4   6   8       19.43       20.49      3.73 o 
 -11   7   8        0.10       -0.14      0.98 o 
 -10   7   8       41.13       43.56      2.46 o 
  -9   7   8       93.21      102.36      4.00 o 
  -8   7   8      200.33      199.38      5.73 o 
  -7   7   8      150.87      154.05      4.82 o 
  -6   7   8      168.61      175.89      7.42 o 
  -5   7   8       18.07       17.53      1.46 o 
  -4   7   8      472.86      460.88      7.81 o 
  -3   7   8      324.96      331.89      6.45 o 
  -2   7   8      311.43      335.74      6.30 o 
  -1   7   8      602.90      620.27      9.98 o 
   0   7   8      455.24      450.69      7.92 o 
   1   7   8       16.54       17.82      1.64 o 
   2   7   8      107.34      108.19      8.79 o 
   3   7   8      575.53      562.58     12.10 o 
 -10   8   8       29.34       26.55      4.73 o 
  -9   8   8      221.57      234.33      6.57 o 
  -8   8   8      227.47      248.62      8.46 o 
  -7   8   8       97.25       93.20      3.79 o 
  -6   8   8      132.62      128.95      4.43 o 
  -5   8   8       17.68       21.79      1.67 o 
  -4   8   8      182.66      185.55      4.31 o 
  -3   8   8      297.65      298.49      5.86 o 
  -2   8   8        0.18        0.50      1.24 o 
  -1   8   8        0.55       -0.36      0.94 o 
   0   8   8       19.55       24.21      1.87 o 
   1   8   8        1.75        0.41      0.94 o 
   2   8   8      114.75       99.99      5.17 o 
  -9   9   8       10.15        9.84      1.83 o 
  -8   9   8        5.77        8.60      1.78 o 
  -7   9   8        7.66        4.35      1.39 o 
  -6   9   8       45.78       41.05      2.72 o 
  -5   9   8       22.14       19.84      1.74 o 
  -4   9   8       32.75       35.54      2.09 o 
  -3   9   8       33.70       37.15      2.40 o 
  -2   9   8      102.11      105.72      3.63 o 
  -1   9   8      126.14      133.21      3.75 o 
   0   9   8        4.23        5.39      1.24 o 
   1   9   8      100.26      105.34      4.52 o 
   2   9   8       54.28       52.89      3.30 o 
  -8  10   8      233.40      255.96      7.09 o 
  -7  10   8        6.64        7.51      1.68 o 
  -6  10   8      191.35      207.30      6.12 o 
  -5  10   8      652.17      686.37     13.77 o 
  -4  10   8      502.55      481.92      8.48 o 
  -3  10   8       96.41      103.27      3.31 o 
  -2  10   8       43.41       52.84      2.52 o 
  -1  10   8       35.11       36.15      3.23 o 
   0  10   8        0.13       -0.46      1.16 o 
  -6  11   8      103.67      106.61      4.50 o 
  -5  11   8      267.24      289.49      7.62 o 
  -4  11   8       17.76       20.35      1.84 o 
  -3  11   8        2.41        3.34      1.17 o 
  -2  11   8        7.29        7.48      1.42 o 
 -13   1   9      151.16      147.44      8.39 o 
 -12   1   9      306.49      339.79      8.55 o 
 -11   1   9        0.67        2.70      1.29 o 
 -10   1   9       89.11       90.49      2.49 o 
  -9   1   9        0.05        0.94      0.67 o 
  -8   1   9        1.09        1.09      0.64 o 
  -7   1   9       77.82       86.58      2.23 o 
  -6   1   9       97.82      117.24      2.97 o 
  -5   1   9      719.67      726.86      9.31 o 
  -4   1   9      396.10      382.33      7.93 o 
  -3   1   9      320.51      305.86      4.73 o 
  -2   1   9       79.52       75.66      2.03 o 
  -1   1   9      209.84      201.28      3.63 o 
   0   1   9      443.49      422.05      6.17 o 
   1   1   9      118.69      115.43      2.73 o 
   2   1   9       88.28       92.36      4.95 o 
   3   1   9        9.66        9.41      1.13 o 
   4   1   9       58.70       56.56      2.17 o 
 -13   2   9       94.49      106.17      4.53 o 
 -12   2   9      115.59      117.28      8.00 o 
 -11   2   9      478.91      476.36     10.30 o 
 -10   2   9      121.06      115.33      3.34 o 
  -9   2   9      205.08      198.03      4.35 o 
  -8   2   9       60.24       62.80      1.94 o 
  -7   2   9       27.99       34.49      1.46 o 
  -6   2   9       15.43       11.63      0.99 o 
  -5   2   9      110.44      105.35      2.46 o 
  -4   2   9      236.55      238.23      4.00 o 
  -3   2   9      141.62      138.67      2.83 o 
  -2   2   9      140.11      139.66      2.86 o 
  -1   2   9        4.82        5.55      0.86 o 
   0   2   9        0.07        0.10      0.65 o 
   1   2   9        1.67        2.31      0.79 o 
   2   2   9       11.79       13.80      1.22 o 
   3   2   9       54.45       50.43      2.33 o 
   4   2   9       68.09       72.95      3.58 o 
 -12   3   9        0.01        0.83      1.02 o 
 -11   3   9        0.04       -0.37      0.96 o 
 -10   3   9       92.31       80.40      2.81 o 
  -9   3   9      306.61      298.37      5.83 o 
  -8   3   9      237.63      270.27      6.02 o 
  -7   3   9      538.15      535.49      7.36 o 
  -6   3   9       19.01       18.32      1.34 o 
  -5   3   9      360.80      356.68      5.34 o 
  -4   3   9       79.29       68.82      1.93 o 
  -3   3   9      565.04      569.56      7.67 o 
  -2   3   9      290.70      267.35     15.60 o 
  -1   3   9      359.60      344.88      6.33 o 
   0   3   9      763.67      753.20     14.10 o 
   1   3   9       17.41       17.00      1.53 o 
   2   3   9      253.54      248.96      5.30 o 
   3   3   9       11.21       12.92      1.53 o 
   4   3   9       23.20       25.30      2.48 o 
 -12   4   9      349.19      369.24      7.39 o 
 -11   4   9      473.90      476.94     13.66 o 
 -10   4   9      482.83      465.03      8.20 o 
  -9   4   9       20.43       26.12      1.81 o 
  -8   4   9      186.71      166.09      3.38 o 
  -7   4   9        0.32        0.41      0.64 o 
  -6   4   9       12.95       13.68      1.07 o 
  -5   4   9      591.51      586.08      7.86 o 
  -4   4   9        8.53        7.65      0.86 o 
  -3   4   9        4.62        4.53      0.77 o 
  -2   4   9        8.37        8.72      1.58 o 
  -1   4   9      236.67      229.96      5.46 o 
   0   4   9      173.87      169.21      4.12 o 
   1   4   9       92.24       94.24      3.04 o 
   2   4   9      163.15      159.11      4.14 o 
   3   4   9      254.53      230.13      9.30 o 
 -12   5   9       68.72       74.23      3.04 o 
 -11   5   9       23.60       33.07      2.82 o 
 -10   5   9       36.02       32.91      2.15 o 
  -9   5   9       13.70       12.88      1.37 o 
  -8   5   9      148.49      150.22      4.50 o 
  -7   5   9       18.66       17.92      1.26 o 
  -6   5   9        2.82        0.94      0.54 o 
  -5   5   9      176.68      181.97      4.15 o 
  -4   5   9     1322.41     1314.66     18.40 o 
  -3   5   9       39.16       45.59      2.16 o 
  -2   5   9      776.69      740.76     11.43 o 
  -1   5   9        8.05        5.72      1.15 o 
   0   5   9        1.01        0.68      0.90 o 
   1   5   9        2.90        2.41      1.04 o 
   2   5   9        0.49        1.43      1.03 o 
   3   5   9       16.02       17.09      2.23 o 
 -11   6   9       89.65       78.97      3.00 o 
 -10   6   9      312.60      325.90      6.53 o 
  -9   6   9      220.67      222.77      4.98 o 
  -8   6   9      486.55      495.76     10.61 o 
  -7   6   9      525.69      540.64      8.91 o 
  -6   6   9      463.60      466.09      7.95 o 
  -5   6   9        3.53        3.43      0.98 o 
  -4   6   9        9.24        9.30      1.24 o 
  -3   6   9      550.32      555.95      9.18 o 
  -2   6   9       46.87       44.24      2.17 o 
  -1   6   9        2.12        1.93      1.82 o 
   0   6   9       39.20       40.16      2.22 o 
   1   6   9       20.09       22.28      1.83 o 
   2   6   9      147.69      142.55      5.04 o 
 -10   7   9       46.21       58.10      3.39 o 
  -9   7   9       12.04       13.38      2.45 o 
  -8   7   9        0.02       -0.34      1.76 o 
  -7   7   9      188.07      192.45      5.70 o 
  -6   7   9      105.49      113.03      3.29 o 
  -5   7   9       74.60       73.69      3.69 o 
  -4   7   9        2.70        5.76      1.15 o 
  -3   7   9      151.90      145.55      3.85 o 
  -2   7   9      328.26      331.58      8.48 o 
  -1   7   9       11.64       11.22      1.42 o 
   0   7   9       12.66       11.06      1.46 o 
   1   7   9        0.18       -1.37      0.91 o 
   2   7   9       28.38       25.06      2.56 o 
 -10   8   9      370.14      374.69      9.25 o 
  -9   8   9      393.65      395.96      9.45 o 
  -8   8   9      206.74      209.04      6.19 o 
  -7   8   9      134.38      146.00      7.31 o 
  -6   8   9       81.07       81.08      2.83 o 
  -5   8   9      107.70      107.15      3.27 o 
  -4   8   9      150.60      155.64      4.72 o 
  -3   8   9       24.38       24.43      1.85 o 
  -2   8   9        2.48        1.72      1.24 o 
  -1   8   9        0.00       -0.32      0.95 o 
   0   8   9       51.22       51.22      2.58 o 
   1   8   9       45.14       47.42      3.25 o 
  -9   9   9       35.02       34.99      3.06 o 
  -8   9   9       17.44       14.56      2.45 o 
  -7   9   9       30.28       32.51      2.75 o 
  -6   9   9       15.54       17.97      2.17 o 
  -5   9   9        7.61        5.97      1.22 o 
  -4   9   9      113.00      118.57      3.58 o 
  -3   9   9       54.70       55.95      4.61 o 
  -2   9   9       29.19       25.37      2.00 o 
  -1   9   9      163.25      177.72      4.62 o 
   0   9   9       12.32       10.52      1.88 o 
  -7  10   9       49.16       49.73      3.24 o 
  -6  10   9        4.60        4.79      1.54 o 
  -5  10   9       15.63       11.86      1.98 o 
  -4  10   9        5.55        3.60      1.17 o 
  -3  10   9      163.73      182.68      4.69 o 
  -2  10   9       23.23       30.90      2.81 o 
 -12   0  10      429.97      434.09     14.39 o 
 -10   0  10      404.43      460.79      9.84 o 
  -9   0  10        9.71       12.75      1.66 o 
  -8   0  10       10.31        8.68      1.43 o 
  -7   0  10      331.48      300.06      6.98 o 
  -6   0  10       10.56       11.69      2.57 o 
  -5   0  10       24.14       30.64      2.97 o 
  -4   0  10        0.99        1.07      0.94 o 
  -3   0  10      206.59      210.63      5.40 o 
  -2   0  10      171.39      159.09      4.58 o 
  -1   0  10      298.97      296.21      6.95 o 
   0   0  10      163.71      159.60      4.76 o 
   1   0  10      460.32      460.98      9.81 o 
   2   0  10      277.40      262.90      6.82 o 
 -12   1  10       58.91       58.30      3.32 o 
 -11   1  10      170.58      188.75      6.49 o 
 -10   1  10        4.61        6.27      1.01 o 
  -9   1  10       78.38       67.26      2.14 o 
  -8   1  10       34.47       30.74      1.66 o 
  -7   1  10      283.60      272.60      4.63 o 
  -6   1  10       20.09       20.74      1.50 o 
  -5   1  10       25.96       19.89      1.29 o 
  -4   1  10       93.04       92.79      2.67 o 
  -3   1  10       66.79       62.05      2.14 o 
  -2   1  10        1.59        1.61      0.74 o 
  -1   1  10       26.26       24.49      1.64 o 
   0   1  10      120.54      122.40      2.90 o 
   1   1  10       34.77       34.80      1.73 o 
   2   1  10       39.63       36.65      2.04 o 
 -12   2  10      370.78      396.43      9.62 o 
 -11   2  10      790.41      800.62     12.61 o 
 -10   2  10      436.56      444.19      9.75 o 
  -9   2  10      183.83      164.84      3.47 o 
  -8   2  10        5.15        1.73      1.55 o 
  -7   2  10        0.21        0.12      0.64 o 
  -6   2  10      309.98      289.65      4.77 o 
  -5   2  10      132.90      135.20      2.93 o 
  -4   2  10        8.05        8.55      0.97 o 
  -3   2  10      106.30      107.12      2.60 o 
  -2   2  10        1.62        1.88      0.91 o 
  -1   2  10      132.91      137.43      4.83 o 
   0   2  10       62.08       55.60      1.97 o 
   1   2  10      123.74      137.08      3.80 o 
   2   2  10      328.68      342.00      7.15 o 
 -12   3  10       24.54       28.45      2.68 o 
 -11   3  10       16.05       20.64      2.04 o 
 -10   3  10      145.12      158.30      4.14 o 
  -9   3  10      581.41      557.18     16.97 o 
  -8   3  10      337.37      341.32      5.48 o 
  -7   3  10       32.91       42.96      1.68 o 
  -6   3  10      453.80      433.79      9.11 o 
  -5   3  10      297.31      280.96      4.66 o 
  -4   3  10        9.89       11.35      1.06 o 
  -3   3  10        3.15        2.14      0.80 o 
  -2   3  10      343.57      332.89      6.37 o 
  -1   3  10        9.64        5.88      1.16 o 
   0   3  10       90.84       92.99      3.77 o 
   1   3  10      575.35      558.33     11.68 o 
   2   3  10        7.29        8.78      1.96 o 
 -11   4  10       15.26        8.74      1.64 o 
 -10   4  10       46.15       59.99      3.50 o 
  -9   4  10      232.17      233.91      5.69 o 
  -8   4  10      204.86      195.68      4.44 o 
  -7   4  10       45.42       40.89      1.81 o 
  -6   4  10      405.79      403.54      6.09 o 
  -5   4  10      351.54      354.87      6.04 o 
  -4   4  10      154.55      148.70      3.80 o 
  -3   4  10       41.96       39.21      2.48 o 
  -2   4  10      582.69      563.20     10.50 o 
  -1   4  10       25.19       25.03      1.86 o 
   0   4  10      235.33      231.92      5.23 o 
   1   4  10       16.45       16.46      1.70 o 
   2   4  10        1.20        3.07      1.20 o 
 -11   5  10       58.23       51.27      2.63 o 
 -10   5  10      356.95      367.13      7.13 o 
  -9   5  10      128.70      132.04      3.72 o 
  -8   5  10      380.65      393.81      6.14 o 
  -7   5  10       32.82       33.69      2.73 o 
  -6   5  10      291.54      284.05      5.73 o 
  -5   5  10       29.45       32.37      2.00 o 
  -4   5  10      716.59      722.52     11.39 o 
  -3   5  10      356.59      352.20      6.71 o 
  -2   5  10        0.90        1.11      0.99 o 
  -1   5  10      224.77      232.17      5.22 o 
   0   5  10       19.05       16.86      2.12 o 
   1   5  10       66.86       62.94      2.74 o 
 -10   6  10      111.01      118.69      6.55 o 
  -9   6  10       13.12       13.85      2.01 o 
  -8   6  10       15.60       14.11      1.97 o 
  -7   6  10      274.32      273.83      5.66 o 
  -6   6  10      409.54      422.51      7.63 o 
  -5   6  10       17.69       16.85      2.48 o 
  -4   6  10       76.65       75.46      2.79 o 
  -3   6  10        0.73        1.97      1.03 o 
  -2   6  10       35.66       38.20      2.30 o 
  -1   6  10        5.86        9.09      1.41 o 
   0   6  10        4.08        5.78      1.25 o 
   1   6  10        8.57        6.80      1.41 o 
 -10   7  10      108.80      122.56      4.83 o 
  -9   7  10       19.15       17.37      2.25 o 
  -8   7  10      277.45      292.44      7.68 o 
  -7   7  10      381.89      415.55      7.65 o 
  -6   7  10      320.78      326.92      6.48 o 
  -5   7  10      199.46      197.74      4.71 o 
  -4   7  10      248.98      250.73      5.50 o 
  -3   7  10       95.63      102.85      3.37 o 
  -2   7  10      574.13      586.85     17.91 o 
  -1   7  10      290.14      295.00      6.31 o 
   0   7  10        8.70        9.65      1.50 o 
  -9   8  10       86.31       96.64      4.32 o 
  -8   8  10      276.29      309.09      8.12 o 
  -7   8  10       63.16       66.81      3.49 o 
  -6   8  10        0.90        0.81      0.99 o 
  -5   8  10        4.65        3.98      2.49 o 
  -4   8  10        9.29        9.85      1.73 o 
  -3   8  10       16.91       15.70      1.67 o 
  -2   8  10       24.11       23.73      2.01 o 
  -1   8  10       58.99       63.46      2.84 o 
  -7   9  10       71.28       73.06      4.47 o 
  -6   9  10       38.55       37.36      3.13 o 
  -5   9  10        2.46        3.28      1.16 o 
  -4   9  10      241.02      253.92      5.77 o 
  -3   9  10       31.43       32.54      2.30 o 
 -11   1  11      212.45      217.49      6.30 o 
 -10   1  11      528.78      534.97      7.95 o 
  -9   1  11      418.14      430.71      6.71 o 
  -8   1  11      569.01      582.80      8.31 o 
  -7   1  11      185.76      185.92      3.76 o 
  -6   1  11        3.54        8.70      1.20 o 
  -5   1  11      300.44      297.04      5.01 o 
  -4   1  11      178.62      170.66      4.29 o 
  -3   1  11      276.98      267.19      4.68 o 
  -2   1  11       84.05       78.17      2.34 o 
  -1   1  11       31.73       27.74      1.67 o 
   0   1  11       13.56       13.66      1.31 o 
   1   1  11        2.66        2.36      1.15 o 
 -11   2  11      209.44      236.96      5.50 o 
 -10   2  11       35.64       39.26      2.32 o 
  -9   2  11       36.28       33.06      1.80 o 
  -8   2  11      106.25      101.48      2.74 o 
  -7   2  11       16.71       12.58      1.35 o 
  -6   2  11        0.02       -0.70      0.65 o 
  -5   2  11       44.71       47.99      2.13 o 
  -4   2  11       78.45       84.13      2.40 o 
  -3   2  11        3.92        3.37      1.42 o 
  -2   2  11        2.22        3.42      1.09 o 
  -1   2  11        5.43        4.77      1.18 o 
   0   2  11        4.88        7.14      1.37 o 
 -11   3  11      231.39      248.43      7.35 o 
 -10   3  11       93.37       93.11      4.06 o 
  -9   3  11      302.68      291.42      5.15 o 
  -8   3  11      141.76      152.75      3.41 o 
  -7   3  11      256.80      254.12      4.56 o 
  -6   3  11       77.50       78.75      2.34 o 
  -5   3  11       29.08       28.56      2.03 o 
  -4   3  11        9.61        8.22      1.29 o 
  -3   3  11        0.04       -0.44      0.86 o 
  -2   3  11        0.90        1.07      0.95 o 
  -1   3  11        0.08       -1.32      0.88 o 
   0   3  11      247.11      241.26      5.53 o 
 -11   4  11      197.24      209.36      5.18 o 
 -10   4  11        5.93        4.68      1.20 o 
  -9   4  11        1.38        2.59      1.37 o 
  -8   4  11       99.82      101.66      3.19 o 
  -7   4  11      102.69      109.09      2.79 o 
  -6   4  11      200.62      202.32      4.74 o 
  -5   4  11        0.76        0.57      0.92 o 
  -4   4  11      440.40      438.98     11.27 o 
  -3   4  11      432.16      439.15      9.42 o 
  -2   4  11      163.49      163.81      4.32 o 
  -1   4  11        1.21        0.90      1.06 o 
   0   4  11      109.04      107.60      3.58 o 
 -10   5  11        2.89        3.15      2.47 o 
  -9   5  11        2.23        2.38      1.41 o 
  -8   5  11       42.27       47.67      2.93 o 
  -7   5  11      165.32      164.74      4.25 o 
  -6   5  11      248.36      259.44      5.61 o 
  -5   5  11        9.21        8.65      2.41 o 
  -4   5  11      538.10      532.54     14.61 o 
  -3   5  11       39.36       36.26      2.28 o 
  -2   5  11       54.72       61.15      2.70 o 
  -1   5  11        6.44        8.38      1.45 o 
  -9   6  11       34.28       35.48      2.99 o 
  -8   6  11       13.75       14.74      2.07 o 
  -7   6  11        3.04        0.82      1.67 o 
  -6   6  11      132.43      149.23      4.91 o 
  -5   6  11       45.52       51.05      3.20 o 
  -4   6  11       33.41       34.67      2.30 o 
  -3   6  11       80.80       79.12      3.03 o 
  -2   6  11      249.31      247.77      5.72 o 
  -8   7  11        4.43        8.09      1.82 o 
  -7   7  11       77.41       79.14      3.03 o 
  -6   7  11       94.97       93.84      3.29 o 
  -5   7  11       54.02       56.44      4.08 o 
  -4   7  11       67.65       58.55      2.80 o 
  -3   7  11       30.66       32.11      2.29 o 
 -10   0  12       42.07       53.56      3.09 o 
  -9   0  12       39.47       46.43      3.13 o 
  -8   0  12      377.20      367.90      8.68 o 
  -7   0  12      357.98      368.38      8.61 o 
  -6   0  12      592.73      570.60     11.77 o 
  -5   0  12      105.47       91.74      5.00 o 
  -4   0  12       32.14       26.95      2.36 o 
  -3   0  12      356.62      360.00      8.41 o 
  -2   0  12      254.93      254.68      6.78 o 
  -1   0  12      143.25      139.69      4.80 o 
 -10   1  12       13.17       15.64      1.44 o 
  -9   1  12        4.89        7.00      1.11 o 
  -8   1  12        9.23       13.36      1.29 o 
  -7   1  12       10.92        7.60      1.08 o 
  -6   1  12      166.75      155.76      4.01 o 
  -5   1  12       49.16       42.18      1.98 o 
  -4   1  12       51.15       48.90      1.97 o 
  -3   1  12        1.33        1.65      0.98 o 
  -2   1  12        5.40        7.08      1.10 o 
 -10   2  12      290.12      349.39      6.04 o 
  -9   2  12       93.43      103.10      2.91 o 
  -8   2  12      141.48      132.00      3.27 o 
  -7   2  12      112.41      108.90      2.93 o 
  -6   2  12       74.35       79.41      2.43 o 
  -5   2  12      158.09      156.42      3.52 o 
  -4   2  12       97.34      103.38      2.92 o 
  -3   2  12       13.19       16.04      1.78 o 
  -2   2  12        1.45        0.81      1.05 o 
 -10   3  12      590.13      627.69     13.26 o 
  -9   3  12      461.10      464.18      7.29 o 
  -8   3  12       62.95       54.45      2.13 o 
  -7   3  12       19.49       21.23      1.53 o 
  -6   3  12       44.00       42.69      2.46 o 
  -5   3  12      110.47      113.01      3.54 o 
  -4   3  12      194.64      197.67      4.88 o 
  -3   3  12        2.31        1.87      1.15 o 
  -2   3  12      166.39      170.55      4.69 o 
  -9   4  12        7.12        9.27      1.95 o 
  -8   4  12       34.18       39.91      3.09 o 
  -7   4  12       32.24       37.53      3.09 o 
  -6   4  12       40.23       38.83      2.38 o 
  -5   4  12       89.82       90.16      3.96 o 
  -4   4  12       79.24       84.53      3.12 o 
  -3   4  12      111.03      109.08      3.61 o 
  -8   5  12      431.43      488.98      8.90 o 
  -7   5  12      236.61      253.42      5.76 o 
  -6   5  12      159.38      158.60      4.39 o 
  -5   5  12       24.71       27.40      2.12 o 
  -4   5  12       71.57       75.93      6.03 o 
  -7   1  13       39.88       32.58      1.94 o 
  -6   1  13       33.94       28.82      1.94 o 
  -5   1  13       13.77       13.84      1.60 o 
  -7   2  13       93.12       90.83      2.80 o 
  -6   2  13       13.03       11.64      1.49 o 
                                                 
